# Supplementary material for: Micrurus nigrocinctus in Colombia: Integrating Venomics Research, Citizen Science, and Community Empowerment
Source: Toxins (Basel). 2025 May 27;17(6):268. doi: 10.3390/toxins17060268 (PMC12197593; doi:10.3390/toxins17060268)
Supplement: Supplementary file 1 [file toxins-17-00268-s001.zip]

Archive with 6 entries (5 files):
- toxins-3612957-supplementary (1)/
- toxins-3612957-supplementary (1)/Figure S1_M. nigrocinctus_Cordoba (1).pdf
- toxins-3612957-supplementary (1)/Table S1_Datebase_M nigrocinctus_Record_RV.xlsx
- toxins-3612957-supplementary (1)/Table S2_Sgun_Micrurus_nigrocinctus_CR_vs_COL_RV.xlsx
- toxins-3612957-supplementary (1)/Table S3_Primers and accession numbers_RV.xlsx
- toxins-3612957-supplementary (1)/Table S4_Micrurus list_supplementary_RV.xlsx
