# Supplementary material for: Micrurus nigrocinctus in Colombia: Integrating Venomics Research, Citizen Science, and Community Empowerment
Source: Toxins (Basel). 2025 May 27;17(6):268. doi: 10.3390/toxins17060268 (PMC12197593; doi:10.3390/toxins17060268)
Supplement: Supplementary file 1 [file toxins-17-00268-s001.zip › toxins-3612957-supplementary (1)/Table S1_Datebase_M nigrocinctus_Record_RV.xlsx]

## Sheet: M. nigrocinctus Colombia
Supplemental Table S1. Datebase of distribution of M. nigrocinctus in Colombia based on ‘Citizen Science’ and scientific database reports.
Kingdom	Phylum	Class	Family	Genus	Species	Urban/Rural	Municipality	Locality	StateProvince	DecimalLatitude	DecimalLongitude	EventDate	Day	Month	BasisOfRecord	InstitutionCode	Records
Animalia	Chordata	Squamata	Elapidae	Micrurus	Micrurus nigrocinctus	Urbano	Carepa		Antioquia	7.755354	-76.655431	2023-05-16	16	5	HUMAN_OBSERVATION	iNaturalist	GBIF
Animalia	Chordata	Squamata	Elapidae	Micrurus	Micrurus nigrocinctus	Rural	Acandí	Vereda La Playona	Chocó	8.47554	-77.2515	1987-04-08	8	4	PRESERVED_SPECIMEN	Instituto de investigación de recursos biológicos Alexander von Humboldt (IAvH)	GBIF
Animalia	Chordata	Squamata	Elapidae	Micrurus	Micrurus nigrocinctus	Rural	Turbo	Corregimiento Nueva colombia Construcción Puerto Antioquia	Antioquia	8.09539	-76.73345	2024-01-08	8	1	HUMAN_OBSERVATION	Instituto Nacional de Salud (INS)	GBIF
Animalia	Chordata	Squamata	Elapidae	Micrurus	Micrurus nigrocinctus	Urbano	Apartadó		Antioquia	7.794725	-76.656158	2024-08-31	31	8	HUMAN_OBSERVATION	iNaturalist	GBIF
Animalia	Chordata	Squamata	Elapidae	Micrurus	Micrurus nigrocinctus	Urbano	Apartadó		Antioquia	7.794767	-76.656685	2024-08-28	28	8	HUMAN_OBSERVATION	iNaturalist	GBIF
Animalia	Chordata	Squamata	Elapidae	Micrurus	Micrurus nigrocinctus	Rural	Turbo	Tio Gil	Antioquia	8.002125	-76.67152	2023-12-12	12	12	HUMAN_OBSERVATION	Empresas Públicas de Medellín E.S.P. (EPM)	GBIF
Animalia	Chordata	Squamata	Elapidae	Micrurus	Micrurus nigrocinctus	Rural	Apartado	Churido	Antioquia	7.8639	-76.64515	2023-12-14	14	12	HUMAN_OBSERVATION	Empresas Públicas de Medellín E.S.P. (EPM)	GBIF
Animalia	Chordata	Squamata	Elapidae	Micrurus	Micrurus nigrocinctus	Rural	Turbo	Vereda el canal	Antioquia	7.922833	-76.740527	2022-06-01			HUMAN_OBSERVATION	Puerto Bahía Colombia de Urabá S.A (PBCU)	GBIF
Animalia	Chordata	Squamata	Elapidae	Micrurus	Micrurus nigrocinctus	Rural	Turbo	Vereda el canal	Antioquia	7.925151	-76.736246	2022-06-01			HUMAN_OBSERVATION	Puerto Bahía Colombia de Urabá S.A (PBCU)	GBIF
Animalia	Chordata	Squamata	Elapidae	Micrurus	Micrurus nigrocinctus	Rural	Turbo	Vereda el canal	Antioquia	7.922478	-76.737254	2022-06-01			HUMAN_OBSERVATION	Puerto Bahía Colombia de Urabá S.A (PBCU)	GBIF
Animalia	Chordata	Squamata	Elapidae	Micrurus	Micrurus nigrocinctus	Rural	Turbo	Vereda el canal	Antioquia	7.920757	-76.741138	2022-06-01			HUMAN_OBSERVATION	Puerto Bahía Colombia de Urabá S.A (PBCU)	GBIF
Animalia	Chordata	Squamata	Elapidae	Micrurus	Micrurus nigrocinctus	Rural	Turbo	Vereda el canal	Antioquia	7.922755	-76.735563	2022-06-01			HUMAN_OBSERVATION	Puerto Bahía Colombia de Urabá S.A (PBCU)	GBIF
Animalia	Chordata	Squamata	Elapidae	Micrurus	Micrurus nigrocinctus	Urbano	Apartadó		Antioquia	7.824914	-76.650958	2018-01-18	18	1	HUMAN_OBSERVATION	iNaturalist	GBIF
Animalia	Chordata	Squamata	Elapidae	Micrurus	Micrurus nigrocinctus	Urbano	Carepa		Antioquia	7.851694	-76.746493	2019-01-22	22	1	HUMAN_OBSERVATION	iNaturalist	GBIF
Animalia	Chordata	Squamata	Elapidae	Micrurus	Micrurus nigrocinctus	Urbano	Carepa		Antioquia	7.856819	-76.745326	2019-04-04	4	4	HUMAN_OBSERVATION	iNaturalist	GBIF
Animalia	Chordata	Squamata	Elapidae	Micrurus	Micrurus nigrocinctus	Urbano	Carepa		Antioquia	7.738824	-76.697386	2024-01-12	12	1	HUMAN_OBSERVATION	iNaturalist	GBIF
Animalia	Chordata	Squamata	Elapidae	Micrurus	Micrurus nigrocinctus	Urbano	Carepa		Antioquia	7.775218	-76.671191	2022-03-30	30	3	HUMAN_OBSERVATION	iNaturalist	GBIF
Animalia	Chordata	Squamata	Elapidae	Micrurus	Micrurus nigrocinctus	Urbano	Apartadó		Antioquia	7.845408	-76.663075	2021-07-21	21	7	HUMAN_OBSERVATION	iNaturalist	GBIF
Animalia	Chordata	Squamata	Elapidae	Micrurus	Micrurus nigrocinctus	Urbano	Bahía Solano		Chocó	6.104145	-77.427783	2015-05-15	15	5	HUMAN_OBSERVATION	iNaturalist	GBIF
Animalia	Chordata	Squamata	Elapidae	Micrurus	Micrurus nigrocinctus	Rural	Juradó	Alto Curiche, Rt. 25	Chocó	7.08311	-77.68467	1968-11-25	25	11	PRESERVED_SPECIMEN	TNHC	GBIF
Animalia	Chordata	Squamata	Elapidae	Micrurus	Micrurus nigrocinctus	Urbano	Turbo	Turbo	Antioquia	8.093678	-76.726908	1942			PRESERVED_SPECIMEN	Universidad de La Salle (La Salle)	GBIF
Animalia	Chordata	Squamata	Elapidae	Micrurus	Micrurus nigrocinctus	Rural	Turbo	Urabá, Turbo, Río Currulao.	Antioquia	7.988889	-76.664167	1965-02-01	1	2	PRESERVED_SPECIMEN	Universidad Nacional de Colombia (UNAL)	GBIF
Animalia	Chordata	Squamata	Elapidae	Micrurus	Micrurus nigrocinctus	Rural	Carepa	Finca Austria	Antioquia	7.759785	-76.660876	2004			PRESERVED_SPECIMEN	Universidad de Antioquia (UdeA)	GBIF
Animalia	Chordata	Squamata	Elapidae	Micrurus	Micrurus nigrocinctus	Rural	Apartadó	Augura, Apartadó	Antioquia	7.8241	-76.6535	2018-01-18	18	1	HUMAN_OBSERVATION	iNaturalist	iNaturalist
Animalia	Chordata	Squamata	Elapidae	Micrurus	Micrurus nigrocinctus	Rural	Carepa	Zungo embarcadero, Carepa	Antioquia	7.8566990934	-76.7458842695	2019-01-22	22	1	HUMAN_OBSERVATION	iNaturalist	iNaturalist
Animalia	Chordata	Squamata	Elapidae	Micrurus	Micrurus nigrocinctus	Rural	Carepa	Zungo Embarcadero, Carepa	Antioquia	7.8566990934	-76.7458842695	2019-04-04	4	4	HUMAN_OBSERVATION	iNaturalist	iNaturalist
Animalia	Chordata	Squamata	Elapidae	Micrurus	Micrurus nigrocinctus	Rural	Carepa	Zungo embarcadero, Carepa	Antioquia	7.8566990934	-76.7458842695	2019-11-29	29	11	HUMAN_OBSERVATION	iNaturalist	iNaturalist
Animalia	Chordata	Squamata	Elapidae	Micrurus	Micrurus nigrocinctus	Rural	Apartadó	Finca Marta Maria, Apartadó	Antioquia	7.8456	-76.6631	2021-07-21	21	7	HUMAN_OBSERVATION	iNaturalist	iNaturalist
Animalia	Chordata	Squamata	Elapidae	Micrurus	Micrurus nigrocinctus	Rural	Carepa	Finca el patacón, Carepa	Antioquia	7.7403	-76.6897	2021-07-27	27	7	HUMAN_OBSERVATION	iNaturalist	iNaturalist
Animalia	Chordata	Squamata	Elapidae	Micrurus	Micrurus nigrocinctus	Urbano	Carepa	Tulenapa, Carepa	Antioquia	7.7740	-76.6633	2022-03-30	30	3	HUMAN_OBSERVATION	iNaturalist	iNaturalist
Animalia	Chordata	Squamata	Elapidae	Micrurus	Micrurus nigrocinctus	Rural	Chigorodó	Chigorodó	Antioquia	7.7147	-76.6853	2022-08-31	31	8	HUMAN_OBSERVATION	iNaturalist	iNaturalist
Animalia	Chordata	Squamata	Elapidae	Micrurus	Micrurus nigrocinctus	Rural	Unguía	Unguía	Chocó	8.0413	-77.0859	2022-10-13	13	10	HUMAN_OBSERVATION	iNaturalist	iNaturalist
Animalia	Chordata	Squamata	Elapidae	Micrurus	Micrurus nigrocinctus	Urbano	Carepa	Carepa	Antioquia	7.755354	-76.655431	2023-05-16	16	5	HUMAN_OBSERVATION	iNaturalist	iNaturalist
Animalia	Chordata	Squamata	Elapidae	Micrurus	Micrurus nigrocinctus	Rural	Carepa	La Trescientos, Carepa	Antioquia	7.7899	-76.7765	2023-11-20	20	11	HUMAN_OBSERVATION	iNaturalist	iNaturalist
Animalia	Chordata	Squamata	Elapidae	Micrurus	Micrurus nigrocinctus	Rural	Carepa	Trigana, Carepa	Antioquia	7.738824	-76.697386	2024-01-12	12	1	HUMAN_OBSERVATION	iNaturalist	iNaturalist
Animalia	Chordata	Squamata	Elapidae	Micrurus	Micrurus nigrocinctus	Rural	Apartadó	Finca Kalamari, Apartadó	Antioquia	7.8420	-76.6614	2024-07-29	29	7	HUMAN_OBSERVATION	iNaturalist	iNaturalist
Animalia	Chordata	Squamata	Elapidae	Micrurus	Micrurus nigrocinctus	Rural	Apartadó	Finca Marta Maria, Apartadó	Antioquia	7.8456	-76.6631	2024-08-15	15	8	HUMAN_OBSERVATION	iNaturalist	iNaturalist
Animalia	Chordata	Squamata	Elapidae	Micrurus	Micrurus nigrocinctus	Rural	Carepa	Bella Vista, Carepa	Antioquia	7.7947248889	-76.6561584444	2024-08-28	28	8	HUMAN_OBSERVATION	iNaturalist	iNaturalist
Animalia	Chordata	Squamata	Elapidae	Micrurus	Micrurus nigrocinctus	Rural	Carepa	Bella Vista, Carepa	Antioquia	7.7947248889	-76.6561584444	2024-08-31	31	8	HUMAN_OBSERVATION	iNaturalist	iNaturalist
Animalia	Chordata	Squamata	Elapidae	Micrurus	Micrurus nigrocinctus	Rural	Carepa	La Astilla, Carepa	Antioquia	7.8118792043	-76.708452031	2024-10-15	15	10	HUMAN_OBSERVATION	iNaturalist	iNaturalist
Animalia	Chordata	Squamata	Elapidae	Micrurus	Micrurus nigrocinctus	Rural	Turbo	Nueva Colonia, Turbo	Antioquia	7.9370452367303495	-76.71201655397944	2024-11-25	25	11	HUMAN_OBSERVATION	iNaturalist	iNaturalist
Animalia	Chordata	Squamata	Elapidae	Micrurus	Micrurus nigrocinctus	Urbano	Turbo	Turbo	Antioquia	8.092991972645198	-76.73001449256338	2020-05-30			HUMAN_OBSERVATION	Facebook	Aliados de las Serpeientes - Colombia
Animalia	Chordata	Squamata	Elapidae	Micrurus	Micrurus nigrocinctus	Rural	Necocli	Necocli	Antioquia	8.4227	-76.7278	2020-06-23			HUMAN_OBSERVATION	Facebook	Aliados de las Serpeientes - Colombia
Animalia	Chordata	Squamata	Elapidae	Micrurus	Micrurus nigrocinctus	Urbano	Turbo	Turbo	Antioquia	8.092991972645198	-76.73001449256338	2020-06-26			HUMAN_OBSERVATION	Facebook	Aliados de las Serpeientes - Colombia
Animalia	Chordata	Squamata	Elapidae	Micrurus	Micrurus nigrocinctus	Urbano	Apartado	Apartado	Antioquia	7.895452167176696	-76.62728604118826	2021-04-07			HUMAN_OBSERVATION	Facebook	Aliados de las Serpeientes - Colombia
Animalia	Chordata	Squamata	Elapidae	Micrurus	Micrurus nigrocinctus	Urbano	Turbo	Turbo	Antioquia	8.092991972645198	-76.73001449256338	2021-05-27			HUMAN_OBSERVATION	Facebook	Aliados de las Serpeientes - Colombia
Animalia	Chordata	Squamata	Elapidae	Micrurus	Micrurus nigrocinctus	Urbano	Apartado	Apartado	Antioquia	7.895452167176696	-76.62728604118826	2021-06-20			HUMAN_OBSERVATION	Facebook	Aliados de las Serpeientes - Colombia
Animalia	Chordata	Squamata	Elapidae	Micrurus	Micrurus nigrocinctus	Urbano	Turbo	Turbo	Antioquia	8.092991972645198	-76.73001449256338	2021-07-01			HUMAN_OBSERVATION	Facebook	Aliados de las Serpeientes - Colombia
Animalia	Chordata	Squamata	Elapidae	Micrurus	Micrurus nigrocinctus	Urbano	Carepa	Carepa	Antioquia	7.755354	-76.655431	2021-07-11			HUMAN_OBSERVATION	Facebook	Aliados de las Serpeientes - Colombia
Animalia	Chordata	Squamata	Elapidae	Micrurus	Micrurus nigrocinctus	Urbano	Carepa	Carepa	Antioquia	7.755354	-76.655431	2021-07-12			HUMAN_OBSERVATION	Facebook	Aliados de las Serpeientes - Colombia
Animalia	Chordata	Squamata	Elapidae	Micrurus	Micrurus nigrocinctus	Urbano	Turbo	Turbo	Antioquia	8.092991972645198	-76.73001449256338	2021-08-15			HUMAN_OBSERVATION	Facebook	Aliados de las Serpeientes - Colombia
Animalia	Chordata	Squamata	Elapidae	Micrurus	Micrurus nigrocinctus	Urbano	Apartado	Apartado	Antioquia	7.895452167176696	-76.62728604118826	2021-08-28			HUMAN_OBSERVATION	Facebook	Aliados de las Serpeientes - Colombia
Animalia	Chordata	Squamata	Elapidae	Micrurus	Micrurus nigrocinctus	Urbano	Turbo	Turbo	Antioquia	8.092991972645198	-76.73001449256338	2022-01-29			HUMAN_OBSERVATION	Facebook	Aliados de las Serpeientes - Colombia
Animalia	Chordata	Squamata	Elapidae	Micrurus	Micrurus nigrocinctus	Urbano	Carepa	Carepa	Antioquia	7.755354	-76.655431	2022-03-11			HUMAN_OBSERVATION	Facebook	Aliados de las Serpeientes - Colombia
Animalia	Chordata	Squamata	Elapidae	Micrurus	Micrurus nigrocinctus	Urbano	Carepa	Carepa	Antioquia	7.755354	-76.655431	2022-04-30			HUMAN_OBSERVATION	Facebook	Aliados de las Serpeientes - Colombia
Animalia	Chordata	Squamata	Elapidae	Micrurus	Micrurus nigrocinctus	Urbano	Carepa	Carepa	Antioquia	7.755354	-76.655431	2022-05-31			HUMAN_OBSERVATION	Facebook	Aliados de las Serpeientes - Colombia
Animalia	Chordata	Squamata	Elapidae	Micrurus	Micrurus nigrocinctus	Urbano	Apartado	Apartado	Antioquia	7.895452167176696	-76.62728604118826	2022-06-07			HUMAN_OBSERVATION	Facebook	Aliados de las Serpeientes - Colombia
Animalia	Chordata	Squamata	Elapidae	Micrurus	Micrurus nigrocinctus	Urbano	Turbo	Turbo	Antioquia	8.092991972645198	-76.73001449256338	2022-07-05			HUMAN_OBSERVATION	Facebook	Aliados de las Serpeientes - Colombia
Animalia	Chordata	Squamata	Elapidae	Micrurus	Micrurus nigrocinctus	Urbano	Carepa	Carepa	Antioquia	7.755354	-76.655431	2022-08-01			HUMAN_OBSERVATION	Facebook	Aliados de las Serpeientes - Colombia
Animalia	Chordata	Squamata	Elapidae	Micrurus	Micrurus nigrocinctus	Urbano	Apartado	Apartado	Antioquia	7.895452167176696	-76.62728604118826	2022-08-09			HUMAN_OBSERVATION	Facebook	Aliados de las Serpeientes - Colombia
Animalia	Chordata	Squamata	Elapidae	Micrurus	Micrurus nigrocinctus	Urbano	Carepa	Carepa	Antioquia	7.755354	-76.655431	2022-09-10			HUMAN_OBSERVATION	Facebook	Aliados de las Serpeientes - Colombia
Animalia	Chordata	Squamata	Elapidae	Micrurus	Micrurus nigrocinctus	Urbano	Apartado	Apartado	Antioquia	7.895452167176696	-76.62728604118826	2023-01-04			HUMAN_OBSERVATION	Facebook	Aliados de las Serpeientes - Colombia
Animalia	Chordata	Squamata	Elapidae	Micrurus	Micrurus nigrocinctus	Urbano	Turbo	Nueva colonia, Turbo	Antioquia	7.9370452367303495	-76.71201655397944	2023-04-14			HUMAN_OBSERVATION	Facebook	Aliados de las Serpeientes - Colombia
Animalia	Chordata	Squamata	Elapidae	Micrurus	Micrurus nigrocinctus	Urbano	Turbo	Turbo	Antioquia	8.092991972645198	-76.73001449256338	2023-05-25			HUMAN_OBSERVATION	Facebook	Aliados de las Serpeientes - Colombia
Animalia	Chordata	Squamata	Elapidae	Micrurus	Micrurus nigrocinctus	Urbano	Turbo	Turbo	Antioquia	8.092991972645198	-76.73001449256338	2023-08-27			HUMAN_OBSERVATION	Facebook	Aliados de las Serpeientes - Colombia
Animalia	Chordata	Squamata	Elapidae	Micrurus	Micrurus nigrocinctus	Urbano	Turbo	Turbo	Antioquia	8.092991972645198	-76.73001449256338	2023-12-31			HUMAN_OBSERVATION	Facebook	Aliados de las Serpeientes - Colombia
Animalia	Chordata	Squamata	Elapidae	Micrurus	Micrurus nigrocinctus	Urbano	Carepa	Carepa	Antioquia	7.755354	-76.655431	2024-02-13			HUMAN_OBSERVATION	Facebook	Aliados de las Serpeientes - Colombia
Animalia	Chordata	Squamata	Elapidae	Micrurus	Micrurus nigrocinctus	Urbano	Apartadó	Apartadó	Antioquia	7.895452167176696	-76.62728604118826	2024-04-20			HUMAN_OBSERVATION	Facebook	Aliados de las Serpeientes - Colombia
Animalia	Chordata	Squamata	Elapidae	Micrurus	Micrurus nigrocinctus	Urbano	Apartadó	Apartadó	Antioquia	7.895452167176696	-76.62728604118826	2024-04-27			HUMAN_OBSERVATION	Facebook	Aliados de las Serpeientes - Colombia
Animalia	Chordata	Squamata	Elapidae	Micrurus	Micrurus nigrocinctus	Urbano	Apartadó	Apartadó	Antioquia	7.895452167176696	-76.62728604118826	2024-04-30			HUMAN_OBSERVATION	Facebook	Aliados de las Serpeientes - Colombia
Animalia	Chordata	Squamata	Elapidae	Micrurus	Micrurus nigrocinctus	Urbano	Carepa	Carepa	Antioquia	7.755354	-76.655431	2024-05-02			HUMAN_OBSERVATION	Facebook	Aliados de las Serpeientes - Colombia
Animalia	Chordata	Squamata	Elapidae	Micrurus	Micrurus nigrocinctus	Urbano	Turbo	Turbo	Antioquia	8.092991972645198	-76.73001449256338	2024-05-08			HUMAN_OBSERVATION	Facebook	Aliados de las Serpeientes - Colombia
Animalia	Chordata	Squamata	Elapidae	Micrurus	Micrurus nigrocinctus	Urbano	Carepa	Carepa	Antioquia	7.755354	-76.655431	2024-06-04			HUMAN_OBSERVATION	Facebook	Aliados de las Serpeientes - Colombia
Animalia	Chordata	Squamata	Elapidae	Micrurus	Micrurus nigrocinctus	Urbano	Turbo	Turbo	Antioquia	8.092991972645198	-76.73001449256338	2024-06-25			HUMAN_OBSERVATION	Facebook	Aliados de las Serpeientes - Colombia
Animalia	Chordata	Squamata	Elapidae	Micrurus	Micrurus nigrocinctus	Urbano	Turbo	Turbo	Antioquia	8.092991972645198	-76.73001449256338	2024-06-26			HUMAN_OBSERVATION	Facebook	Aliados de las Serpeientes - Colombia
Animalia	Chordata	Squamata	Elapidae	Micrurus	Micrurus nigrocinctus	Urbano	Apartadó	Apartadó	Antioquia	7.895452167176696	-76.62728604118826	2024-07-24			HUMAN_OBSERVATION	Facebook	Aliados de las Serpeientes - Colombia
Animalia	Chordata	Squamata	Elapidae	Micrurus	Micrurus nigrocinctus	Urbano	Apartadó	Apartadó	Antioquia	7.895452167176696	-76.62728604118826	2022-03-03			HUMAN_OBSERVATION	Facebook	Identificación de Serpientes de Colombia
Animalia	Chordata	Squamata	Elapidae	Micrurus	Micrurus nigrocinctus	Urbano	Apartadó	Apartadó	Antioquia	7.895452167176696	-76.62728604118826	2022-04-12			HUMAN_OBSERVATION	Facebook	Identificación de Serpientes de Colombia
Animalia	Chordata	Squamata	Elapidae	Micrurus	Micrurus nigrocinctus	Urbano	Carepa	Carepa	Antioquia	7.755354	-76.655431	2022-11-28			HUMAN_OBSERVATION	Facebook	Identificación de Serpientes de Colombia
Animalia	Chordata	Squamata	Elapidae	Micrurus	Micrurus nigrocinctus	Urbano	Apartadó	Apartadó	Antioquia	7.895452167176696	-76.62728604118826	2023-06-06			HUMAN_OBSERVATION	Facebook	Identificación de Serpientes de Colombia
Animalia	Chordata	Squamata	Elapidae	Micrurus	Micrurus nigrocinctus	Urbano	Turbo	Turbo	Antioquia	8.094004417235697	-76.71459266133168	2024-04-16			HUMAN_OBSERVATION	Facebook	Identificación de Serpientes de Colombia
Animalia	Chordata	Squamata	Elapidae	Micrurus	Micrurus nigrocinctus	Urbano	Carepa	Carepa	Antioquia	7.755354	-76.655431	2024-05-06			HUMAN_OBSERVATION	Facebook	Identificación de Serpientes de Colombia
Animalia	Chordata	Squamata	Elapidae	Micrurus	Micrurus nigrocinctus	Rural	Necocli	Necocli	Antioquia	8.4227	-76.7278	2024-07-08			HUMAN_OBSERVATION	Facebook	Identificación de Serpientes de Colombia
Animalia	Chordata	Squamata	Elapidae	Micrurus	Micrurus nigrocinctus	Urbano	Turbo	Turbo	Antioquia	8.094004417235697	-76.71459266133168	2025-01-21			HUMAN_OBSERVATION	Facebook	Identificación de Serpientes de Colombia
Animalia	Chordata	Squamata	Elapidae	Micrurus	Micrurus nigrocinctus	Urbano	Apartadó	Apartadó	Antioquia	7.895452167176696	-76.62728604118826	2025-02-01			HUMAN_OBSERVATION	Facebook	Identificación de Serpientes de Colombia
Animalia	Chordata	Squamata	Elapidae	Micrurus	Micrurus nigrocinctus	Urbano	Turbo	Nueva colonia, Turbo	Antioquia	7.9370452367303495	-76.71201655397944	2021-04-07			HUMAN_OBSERVATION	Facebook	Serpientes de Colombia
Animalia	Chordata	Squamata	Elapidae	Micrurus	Micrurus nigrocinctus	Urbano	Turbo	Currulao, Turbo	Antioquia	7.9984498068491785	-76.62893661026555	2022-05-31			HUMAN_OBSERVATION	Facebook	Serpientes de Colombia
Animalia	Chordata	Squamata	Elapidae	Micrurus	Micrurus nigrocinctus	Urbano	Apartado	Casco urbano, Apartado	Antioquia	7.895452167176696	-76.62728604118826	2024-03-11			HUMAN_OBSERVATION	Facebook	Serpientes de Colombia
Animalia	Chordata	Squamata	Elapidae	Micrurus	Micrurus nigrocinctus	Rural	Carepa	Finca San Juan, Carepa	Antioquia	7.75436128199736	-76.67608652702911	2022-04-19			HUMAN_OBSERVATION	Facebook	Serpientes de Colombia / Fauna ofídica colombiana
Animalia	Chordata	Squamata	Elapidae	Micrurus	Micrurus nigrocinctus	Rural	Carepa	Via Apartadó - Carepa, Apartado	Antioquia	7.785048620613873	-76.6543778697471	2023-10-11			HUMAN_OBSERVATION	Facebook	Serpientes de Colombia / Fauna ofídica colombiana
Animalia	Chordata	Squamata	Elapidae	Micrurus	Micrurus nigrocinctus	Rural	Carepa	El Silencio, Carepa	Antioquia	7.755497105785866	-76.72702373967402	2024-05-26			HUMAN_OBSERVATION	Facebook	Serpientes de Colombia / Fauna ofídica colombiana
Animalia	Chordata	Squamata	Elapidae	Micrurus	Micrurus nigrocinctus	Rural	Apartadó	Puerto Caribe, Apartadó	Antioquia	7.9035	-76.7377	1990-06-22			PRESERVED_SPECIMEN	Serpentario Universidad de Antioquia	Base de datos SUA
Animalia	Chordata	Squamata	Elapidae	Micrurus	Micrurus nigrocinctus	Urbano	Apartadó	Apartadó	Antioquia	7.895452167176696	-76.62728604118826	1991-11-05			PRESERVED_SPECIMEN	Serpentario Universidad de Antioquia	Base de datos SUA
Animalia	Chordata	Squamata	Elapidae	Micrurus	Micrurus nigrocinctus	Rural	Tucura	Tucura	Córdoba	7.9452	-76.3049	1996-01-23			PRESERVED_SPECIMEN	Serpentario Universidad de Antioquia	Base de datos SUA
Animalia	Chordata	Squamata	Elapidae	Micrurus	Micrurus nigrocinctus	Rural	Unguía	Unguía	Chocó	7.9453	-77.0859	1998-07-31			PRESERVED_SPECIMEN	Serpentario Universidad de Antioquia	Base de datos SUA
Animalia	Chordata	Squamata	Elapidae	Micrurus	Micrurus nigrocinctus	Rural	Arboletes	Arboletes	Antioquia	8.8209	-76.4523	2002-07-19			PRESERVED_SPECIMEN	Serpentario Universidad de Antioquia	Base de datos SUA
Animalia	Chordata	Squamata	Elapidae	Micrurus	Micrurus nigrocinctus	Urbano	Carepa	Tulenapa, Carepa	Antioquia	7.7740	-76.6633	2023-06-16			PRESERVED_SPECIMEN	Serpentario Universidad de Antioquia	Base de datos SUA
Animalia	Chordata	Squamata	Elapidae	Micrurus	Micrurus nigrocinctus	Rural	Carepa	Finca Zarzamora, Carepa	Antioquia	7.7698	-76.7243	14/01/2024			PRESERVED_SPECIMEN	Serpentario Universidad de Antioquia	Base de datos SUA
Animalia	Chordata	Squamata	Elapidae	Micrurus	Micrurus nigrocinctus	Urbano	Apartadó	Apartadó	Antioquia	7.895452167176696	-76.62728604118826				PRESERVED_SPECIMEN	Serpentario Universidad de Antioquia	Base de datos SUA
