# Supplementary material for: Micrurus nigrocinctus in Colombia: Integrating Venomics Research, Citizen Science, and Community Empowerment
Source: Toxins (Basel). 2025 May 27;17(6):268. doi: 10.3390/toxins17060268 (PMC12197593; doi:10.3390/toxins17060268)
Supplement: Supplementary file 1 [file toxins-17-00268-s001.zip › toxins-3612957-supplementary (1)/Table S2_Sgun_Micrurus_nigrocinctus_CR_vs_COL_RV.xlsx]

## Sheet: M.nigrocinctus Colombia
Supplemental Table S3. Protein matches obtained by nESI-MS/MS shotgun analysis of tryptic peptides derived from Micrurus nigrocinctus (Colombia) whole venom.
Prot Group	Accession	-10lgP	Cov (%)	Area	#Pept	#Unique	#Spectr	Avg. Mass	Pr.family	Matching protein, Species	Supporting unique peptides	-10lgP	Mass	Length	ppm	m/z	z	PTM	Indistinguishable matching proteins
1	P80548	237.34	92	50100000	21	2	163	6583	3FTx	Three-finger toxin Mnn I, Micrurus nigrocinctus	M(+15.99)IC(+57.02)HNQQSSQPPTIKTC(+57.02)SEGQC(+57.02)YKK.T	43.41	3025.35	25	0.6	757.346	4	Ox (M); CAM
											M(+15.99)IC(+57.02)HNQQSSQPPTIKTC(+57.02)SEGQC(+57.02)YK.K	60.96	2897.26	24	1.7	725.323	4	Ox (M); CAM
2	U3FVH8	254.63	70	29900000000	22	22	207	9128	3FTx	Three-finger toxin 4a, Micrurus fulvius	K.VSRGC(+57.02)AVTC(+57.02)PKPKKHETIQC(+57.02)C(+57.02)TENNC(+57.02)NR	54.68	3403.54	28	2.1	851.895	4	CAM
											R.GC(+57.02)AVTC(+57.02)PKPKKHETIQC(+57.02)C(+57.02)TENNC(+57.02)NR	52.28	3061.34	25	1.2	766.343	4	CAM
											T.TKC(+57.02)LTKFSPGLQTSQTC(+57.02)PAGQKIC(+57.02)FK.K	73.56	2985.49	26	2	747.381	4	CAM
											K.FSPGLQTSQTC(+57.02)PAGQKIC(+57.02)FKKWK.K	68.43	2696.36	23	3.1	899.796	3	CAM
											T.TKC(+57.02)LTKFSPGLQTSQTC(+57.02)PAGQK.I	62.44	2437.21	22	-0.4	610.309	4	CAM
											K.FSPGLQTSQTC(+57.02)PAGQKIC(+57.02)FKK.W	73.78	2382.18	21	0.2	596.553	4	CAM
											K.FSPGLQTSQTC(+57.02)PAGQKIC(+57.02)FK.K	63.7	2254.09	20	0.7	752.37	3	CAM
											K.C(+57.02)LTKFSPGLQTSQTC(+57.02)PAGQK.I	69.4	2208.07	20	-0.8	737.029	3	CAM
											K.PKKHETIQC(+57.02)C(+57.02)TENNC(+57.02)NR	44.8	2187.96	17	0.6	547.997	4	CAM
											P.KKHETIQC(+57.02)C(+57.02)TENNC(+57.02)NR	51.92	2090.9	16	-1	697.975	3	CAM
											K.KHETIQC(+57.02)C(+57.02)TENNC(+57.02)NR	72.18	1962.81	15	0.8	655.278	3	CAM
											K.HETIQC(+57.02)C(+57.02)TENNC(+57.02)NR	66.6	1834.71	14	1.7	612.58	3	CAM
											T.KFSPGLQTSQTC(+57.02)PAGQK.I	50.12	1833.9	17	1.3	917.961	2	CAM
											K.KHETIQC(+57.02)C(+57.02)TENNC(+57.02)N.R	43.09	1806.71	14	1.1	904.362	2	CAM
											K.FSPGLQTSQTC(+57.02)PAGQK.I	73.23	1705.81	16	2.6	853.914	2	CAM
											E.TIQC(+57.02)C(+57.02)TENNC(+57.02)NR	50.67	1568.61	12	0.8	785.314	2	CAM
											F.SPGLQTSQTC(+57.02)PAGQK.I	68.87	1558.74	15	1.5	780.379	2	CAM
											K.KHETIQC(+57.02)C(+57.02)TENN.C	38.16	1532.63	12	-0.7	767.324	2	CAM
											K.VSRGC(+57.02)AVTC(+57.02)PKPK.K	50.05	1458.74	13	-0.7	487.255	3	CAM
											R.GC(+57.02)AVTC(+57.02)PKPK.K	51.86	1116.54	10	-1.4	559.278	2	CAM
											K.IC(+57.02)FKKWK.K	48.22	1008.56	7	1.2	505.287	2	CAM
											C.AVTC(+57.02)PKPK.K	39.07	899.49	8	-1.5	450.752	2	CAM
3	C0HK04	235.6	86	135000000	15	3	174	7543	3FTx	Clarkitoxin-1, Micrurus clarki	K.NGFIKIFKIEC(+57.02)C(+57.02)TKDNC(+57.02)I	49.76	2259.09	18	-0.1	754.035	3	CAM	U3EPK7; A0A0F7YYX2; A0A0F7YZ34
											K.NGFIKIFKIEC(+57.02)C(+57.02)TK.D	73.34	1756.9	14	2.3	586.642	3	CAM
											K.NGFIKIFK.I	49.06	965.57	8	0.4	483.792	2
4	C0HLK5	231.79	100	48100000	16	4	162	7544	3FTx	Clarkitoxin-I-Mdum, Micrurus dumerilii	K.DGFIKIFKIEC(+57.02)C(+57.02)TK.D	48.25	1757.88	14	12.1	440.484	4	CAM
											K.KGC(+57.02)ASSC(+57.02)PKDGFIK.I	56.1	1553.73	14	1.4	518.919	3	CAM
											K.GC(+57.02)ASSC(+57.02)PKDGFIK.I	46.63	1425.64	13	0.3	713.827	2	CAM
											K.DGFIKIFK.I	48.18	966.554	8	2.6	484.286	2
5	A0A194APE1	191.55	55	1060000000	10	3	128	9898	3FTx	Three-finger toxin 9a, Micrurus tener	T.ANTLMC(+57.02)DNSNVPSIRTPTR.C	57.58	2146.03	19	2.2	716.351	3	CAM
											R.C(+57.02)LKNQNLC(+57.02)YK.M	64.27	1339.64	10	-0.8	670.826	2	CAM
											K.NQNLC(+57.02)YK.M	45.18	938.428	7	1.7	470.222	2	CAM
6	U3EPM4	153.82	30	9490000	7	1	94	9826	3FTx	Three-finger toxin 11c, Micrurus fulvius	F.FTPGYGWTQIK.G	50.63	1296.65	11	1.7	649.333	2
7	U3EPI1	234.52	64	407000000	17	15	73	9477	3FTx	Long chain neurotoxin 3, Micrurus fulvius	K.SVTC(+57.02)PKGEKVC(+57.02)YTIFLVGPSYPEKVLK.W	60.49	3098.62	27	6.4	775.667	4	CAM
											R.KSVTC(+57.02)PKGEKVC(+57.02)YTIFLVGPSYPEK.V	58.9	2886.47	25	5.3	722.628	4	CAM
											K.SVTC(+57.02)PKGEKVC(+57.02)YTIFLVGPSYPEK.V	58.52	2758.37	24	4.6	690.603	4	CAM
											K.GEKVC(+57.02)YTIFLVGPSYPEKVLK.W	79.97	2426.29	21	2.9	607.582	4	CAM
											K.VC(+57.02)YTIFLVGPSYPEKVLK.W	56.33	2112.13	18	2.8	705.053	3	CAM
											K.GEKVC(+57.02)YTIFLVGPSYPEK.V	76.14	2086.04	18	2.3	696.357	3	CAM
											K.VC(+57.02)YTIFLVGPSYPEK.V	53.89	1771.89	15	11.2	886.96	2	CAM
											Y.TIFLVGPSYPEKVLK.W	55.43	1689.97	15	3.6	564.333	3
											K.WGC(+57.02)AASC(+57.02)PKVGLGAR.I	60.2	1588.76	15	-1	530.593	3	CAM
											I.FLVGPSYPEKVLK.W	51.42	1475.84	13	0.7	492.954	3
											K.VLKWGC(+57.02)AASC(+57.02)PK.V	62.1	1375.67	12	-0.2	459.565	3	CAM
											Y.TIFLVGPSYPEK.V	56.12	1349.72	12	3.2	675.871	2
											F.LVGPSYPEKVLK.W	40.67	1328.77	12	1.9	443.932	3
											I.FLVGPSYPEK.V	38.68	1135.59	10	1.3	568.804	2
											F.LVGPSYPEK.V	46.1	988.523	9	0.7	495.269	2
8	P0CAR1	133.33	42	588000000	4	1	39	6533	3FTx	Short neurotoxin D1, Micrurus pyrrhocryptus	MIC(+57.02)YN(+.98)Q(+.98)QSSQPPTTK.T	40.97	1783.78	15	13.1	595.607	3	CAM; Deam (NQ)
9	P58370	204.95	49	2920000000	11	11	49	9591	3FTx	Alpha-neurotoxin homolog 8, Micrurus corallinus	R.IDRGC(+57.02)AATC(+57.02)PTVKPGVNIIC(+57.02)C(+57.02)K.T	73.11	2489.2	22	3	623.309	4	CAM
											R.GC(+57.02)AATC(+57.02)PTVKPGVNIIC(+57.02)C(+57.02)K.T	74.12	2104.99	19	2.9	702.672	3	CAM
											C.AATC(+57.02)PTVKPGVNIIC(+57.02)C(+57.02)K.T	60.53	1887.94	17	1.8	630.321	3	CAM
											A.ATC(+57.02)PTVKPGVNIIC(+57.02)C(+57.02)K.T	65.64	1816.9	16	2.2	606.642	3	CAM
											R.IDRGC(+57.02)AATC(+57.02)PTVK.P	47.39	1447.69	13	-0.6	483.571	3	CAM
											R.GC(+57.02)AATC(+57.02)PTVKPGVN.I	48.37	1430.66	14	1.1	716.34	2	CAM
											R.HC(+57.02)ASGETIC(+57.02)YK.T	54.45	1324.55	11	0.6	663.285	2	CAM
											T.VKPGVNIIC(+57.02)C(+57.02)K.T	46.34	1286.68	11	-0.6	429.902	3	CAM
											T.LEC(+57.02)KIC(+57.02)NFK.T	42.1	1210.58	9	1	606.3	2	CAM
											K.PGVNIIC(+57.02)C(+57.02)K.T	62.48	1059.52	9	1.2	530.768	2	CAM
											G.VNIIC(+57.02)C(+57.02)K.T	44.46	905.446	7	0.2	453.731	2	CAM
10	P01425	144.54	59	363000000	5	1	28	6838	3FTx	Short neurotoxin 1, Hemachatus haemachatus	LEC(+57.02)HNQQSSQPPTTK.T	78.77	1753.81	15	-7.2	585.605	3	CAM	P01426
11	A0A0H4BLZ7	184.79	48	1110000000	7	7	37	9204	3FTx	Three-finger toxin B.A, Micrurus browni	T.LIC(+57.02)LTHKSAVFETTETC(+57.02)LPGLHK.V	39.95	2654.36	23	3.2	664.598	4	CAM	A0A0H4BEF7; A0A194ASF5; A0A0H4IS80
											K.SAVFETTETC(+57.02)LPGLHKVC(+57.02)YKR.W	83.54	2495.23	21	0.2	624.815	4	CAM
											K.SAVFETTETC(+57.02)LPGLHKVC(+57.02)YK.R	76.24	2339.13	20	2.6	585.791	4	CAM
											K.SAVFETTETC(+57.02)LPGLHK.V	78.5	1788.87	16	2.4	895.445	2	CAM
											K.SAVFETTETC(+57.02)LPGLH.K	40.14	1660.78	15	9.8	831.404	2	CAM
											V.FETTETC(+57.02)LPGLHK.V	41.45	1531.73	13	1.5	511.586	3	CAM
											E.IVEC(+57.02)C(+57.02)ATDKC(+57.02)NR	51.81	1524.65	12	0.5	509.224	3	CAM
12	A0A0H4IS74	156.67	32	227000000	4	4	23	8737	3FTx	Three-finger toxin B.F, Micrurus browni	R.IGKDGFYSVTC(+57.02)TEKENLC(+57.02)FTMFSAR.N	69.76	2960.35	25	10.2	741.102	4	CAM	C6JUP4; A0A194ARE8
											R.IGKDGFYSVTC(+57.02)TEK.E	76.11	1603.76	14	1.2	802.886	2	CAM
											K.ENLC(+57.02)FTMFSAR.N	55.98	1374.61	11	8.2	688.316	2	CAM
											K.DGFYSVTC(+57.02)TEK.E	46.83	1305.55	11	3.7	653.787	2	CAM
13	C6JUP2	119.46	39	24700000	4	1	20	9984	3FTx	Three-finger toxin 3FTx-2, Micrurus corallinus	T.ANTLFC(+57.02)DN(+.98)SNVPSIR.T	43.51	1707.79	15	-14.4	854.889	2	CAM; Deam (NQ)
14	C0HLK3	80.08	60	2060000	3	1	12	6286	3FTx	Three-finger toxin Tschuditoxin-I (Frag), Micrurus tschudii	MIC(+57.02)YNQ(+.98)QSSEPPTTK.T	40.29	1783.78	15	13.5	892.907	2	CAM; Deam (NQ)
15	A0A0H4BFQ4	115.83	37	709000000	4	2	16	9408	3FTx	Three-finger toxin D.K, Micrurus diastema	T.RKC(+57.02)YEGKVAR.K	44.39	1265.67	10	-2.4	422.895	3	CAM
											E.FGC(+57.02)AASC(+57.02)PK.V	51.87	996.416	9	1.9	499.216	2	CAM
16	P01424	81.49	39	4420000	2	1	9	6804	3FTx	Short neurotoxin 1, Naja melanoleuca	MEC(+57.02)HNQQSSQPPTTK.T	47.99	1771.76	15	0.3	886.888	2	CAM
17	C6JUP5	53.84	9	805000000	1	1	1	8850	3FTx	3FTx, Micrurus corallinus	T.LQC(+57.02)YVGR.D	38.33	894.438	7	0.9	448.227	2	CAM
18	A0A194ARC1	91.28	18	78000000	2	2	10	8819	3FTx	Three-finger toxin 4a, Micrurus tener	R.GKYNVC(+57.02)C(+57.02)STDLC(+57.02)NK	65.84	1717.72	14	1.9	859.87	2	CAM	A0A194ARK4; A0A194APH5; A0A194ASF2; A0A194ATB5; A0A194ATC7
											K.YNVC(+57.02)C(+57.02)STDLC(+57.02)NK	50.87	1532.61	12	0.1	767.31	2	CAM
19	C6JUP3	56.74	20	6760000	1	1	3	9070	3FTx	Three-finger toxin MicTx3, Micrurus corallinus	E.PPGTLETC(+57.02)PDDFTC(+57.02)VK.K	56.74	1835.81	16	3.2	918.914	2	CAM
20	A0A0F7YYW3	65.27	7	213000000	2	2	10	15817	CNP	Natriuretic peptide, Micrurus fulvius	L.GDGC(+57.02)FGQRIDR.I	41.93	1279.57	11	0.6	427.532	3	CAM
											G.DGC(+57.02)FGQRIDR.I	44.31	1222.55	10	0.7	408.525	3	CAM
21	A0A194ARC7	288.57	68	6600000000	37	7	423	16197	PLA2	phospholipase A2, Micrurus tener	R.VHKC(+57.02)FPSMTMYSYDC(+57.02)SEGKLTC(+57.02)KDNNTK.C	53.02	3400.47	28	1.7	851.125	4	CAM
											K.C(+57.02)FPSMTMYSYDC(+57.02)SEGKLTC(+57.02)KDNNTK.C	79.39	3036.24	25	2.5	760.07	4	CAM
											R.VHKC(+57.02)FPSM(+15.99)TM(+15.99)YSYDC(+57.02)SEGKLTC(+57.02)K.D	68.17	2860.2	23	2.4	716.059	4	CAM; Ox (M)
											K.RVHKC(+57.02)FPSMTMYSYDC(+57.02)SEGK.L	76.6	2482.05	20	2.8	621.523	4	CAM
											K.C(+57.02)FPSMTMYSYDC(+57.02)SEGKLTC(+57.02)K.D	50.68	2463.99	20	2.7	822.339	3	CAM
											R.VHKC(+57.02)FPSMTMYSYDC(+57.02)SEGK.L	61.67	2325.95	19	3.8	582.498	4	CAM
											K.C(+57.02)FPSMTMYSYDC(+57.02)SEGK.L	55.79	1961.73	16	4.1	981.876	2	CAM
22	P21790	168.62	56	26800000000	7	3	192	3314	PLA2	Phospholipase A2 1 (Frag), Micrurus nigrocinctus	NLYQFKNMIQC(+57.02)TTKR.S	68.87	1943.97	15	1.1	972.994	2	CAM
											N.LYQFKNMIQC(+57.02)TTKR.S	46.77	1829.93	14	0.6	458.49	4	CAM
											L.YQFKNMIQC(+57.02)TTKR.S	48.44	1716.84	13	0.2	573.289	3	CAM
23	C0HKB8	247.95	52	8090000000	21	6	228	13188	PLA2	Acidic phospholipase A2, Micrurus dumerilii	R.TAAIC(+57.02)FAKAPYDDNNFMINNPRC(+57.02)Q	48.7	2830.26	24	10	944.438	3	CAM
											A.IC(+57.02)FAKAPYDDNNFM(+15.99)INNPRC(+57.02)Q	47.73	2603.14	21	1.3	868.72	3	CAM; Ox (M)
											R.TAAIC(+57.02)FAKAPYDDNNFMINNPR.C	48.41	2542.17	22	12	848.409	3	CAM
											F.AKAPYDDNNFM(+15.99)INNPRC(+57.02)Q	47.72	2182.95	18	0.5	728.658	3	Ox (M); CAM
											K.APYDDNNFMINNPRC(+57.02)Q	73.3	1967.83	16	2.4	984.922	2	CAM
											K.APYDDNNFMINNPR.C	80.16	1679.74	14	3	840.878	2
24	A0A194AP65	228.32	52	67100000	17	1	187	15781	PLA2	phospholipase A2, Micrurus tener	N.C(+57.02)KAFVC(+57.02)NC(+57.02)DRTAALC(+57.02)FGK.A	57.99	2176.96	18	1.4	726.663	3	CAM	A0A194AT46; A0A194AT52; A0A194AS63; A0A194AS63; A0A194AT50
25	A0A194ARA5	210.98	52	8770000	14	2	145	15708	PLA2	phospholipase A2, Micrurus tener	N.C(+57.02)KAFVC(+57.02)N(+.98)C(+57.02)GRTAALC(+57.02)FGK.A	41.72	2119.94	18	3.1	530.995	4	CAM; Deam (NQ)
											K.AFVC(+57.02)N(+.98)C(+57.02)GRTAALC(+57.02)FGK.A	47.93	1831.82	16	1	611.614	3	CAM; Deam (NQ)
26	A0A2D4N7P6	196.22	61	1740000	16	1	124	11841	PLA2	phospholipase A2 (Frag), Micrurus spixii	K.DHGC(+57.02)WPK.W	48.57	898.375	7	-1.9	450.194	2	CAM
27	A0A2D4Q1F6	232.33	34	929000000	15	4	110	17844	PLA2	PLA2 domain-containing prot (Frag), Micrurus surinamensis	K.QC(+57.02)YDEAEKVHGC(+57.02)KPLVMFYSFEC(+57.02)R.Y	49	3052.33	24	3.3	764.093	4	CAM
											K.QC(+57.02)YDEAEKVHGC(+57.02)KPL.V	60.96	1832.82	15	-0.4	459.212	4	CAM
											R.C(+57.02)C(+57.02)QAQKQC(+57.02)YDEAEK.V	55.67	1816.72	14	1.5	606.581	3	CAM
											K.QC(+57.02)YDEAEKVHG.C	39.39	1334.56	11	0.7	445.86	3	CAM
28	G9I930	229.52	34	373000000	14	3	100	16793	PLA2	Basic PLA2 homolog MitTx-beta, Micrurus tener tener	D.FVDYGC(+57.02)YC(+57.02)VAR.D	47.24	1408.59	11	1.5	705.303	2	CAM	A0A194AR36; A0A194AR95
											F.VDYGC(+57.02)YC(+57.02)VAR.D	49.29	1261.52	10	0.7	631.769	2	CAM
											D.YGC(+57.02)YC(+57.02)VAR.D	47.65	1047.43	8	0.7	524.721	2	CAM
29	A0A194ARA9	222.83	52	43400000	17	1	88	16003	PLA2	phospholipase A2, Micrurus tener	R.C(+57.02)C(+57.02)QVHDDC(+57.02)YGEAEKIDGC(+57.02)DPK.A	40.81	2554.98	21	1.7	852.669	3	CAM	A0A194AR49; A0A194AP74
30	A0A2D4PZ69	141.67	30	0	7	1	60	14834	PLA2	phospholipase A2 (Frag), Micrurus surinamensis	K.C(+57.02)KDFVC(+57.02)NC(+57.02)DRVAANC(+57.02)FAK.A	44.4	2233.95	18	14.8	559.503	4	CAM
31	A0A2H6MVX1	196.67	54	232000000	12	1	67	12150	PLA2	phospholipase A2 (Frag), Micrurus lemniscatus carvalhoi	R.RSAWDFTNYGC(+57.02)YC(+57.02)GAGGSGTPVDELDR.C	55.97	3010.26	27	6.2	1004.43	3	CAM	A0A2H6MVP9
32	A0A289ZBS3	156.31	42	99300000	7	4	16	13449	PLA2	phospholipase A2 (Frag), Micrurus laticollaris	K.C(+57.02)KDFVC(+57.02)NC(+57.02)DLVAANC(+57.02)FAK.A	61.79	2190.93	18	-1.2	731.317	3	CAM
											H.YNDDNYNIDLKR.C	48.02	1541.71	12	3.1	514.913	3
											Y.NDDNYNIDLKR.C	49.89	1378.65	11	0	690.331	2
											D.DNYNIDLKR.C	40.58	1149.58	9	0	575.796	2
33	Q8JFB2	118.27	13	27000000	5	1	7	16430	PLA2	Phospholipase A2 GL16-1, Laticauda semifasciata	A.DYGC(+57.02)YC(+57.02)GAGGSGTPVDELDR.C	43.42	2147.85	20	3.6	1074.94	2	CAM
34	A0A2H6N4A4	77.81	36	6860000	3	1	5	11369	PLA2	phospholipase A2 (Frag), Micrurus lemniscatus carvalhoi	Y.SYEC(+57.02)SEGKLTC(+57.02)KDNDTKC(+57.02)K.E	43.19	2321.99	19	-11	774.996	3	CAM
35	G9I929	170.98	43	4510000000	7	7	100	9498	KUN	Kunitz-type neurotoxin MitTx-alpha, Micrurus tener tener	L.TPVSSQIRPAFC(+57.02)YEDPPFFQK.C	63.36	2513.2	21	0.8	838.743	3	CAM	A0A194ASB0
											S.SQIRPAFC(+57.02)YEDPPFFQK.C	66.12	2129	17	1.6	710.676	3	CAM
											S.QIRPAFC(+57.02)YEDPPFFQK.C	64.57	2041.97	16	3.2	681.667	3	CAM
											Q.NHFTTMSEC(+57.02)NRVC(+57.02)HG	54.09	1848.75	15	1.7	617.257	3	CAM
											R.PAFC(+57.02)YEDPPFFQK.C	58.94	1644.73	13	12.5	823.382	2	CAM
											A.FC(+57.02)YEDPPFFQK.C	45.56	1476.64	11	3	739.329	2	CAM
											Q.NHFTTMSEC(+57.02)NR.V	61.13	1395.57	11	0.9	698.791	2	CAM
36	U3EPJ0	191.99	30	7050000000	8	7	71	8912	KUN	Kunitz inhibitor 6, Micrurus fulvius	K.QFVYGGC(+57.02)GGNANNFKTIDEC(+57.02)KR.T	80.84	2534.14	22	1.6	634.544	4	CAM	U3FVG9; A0A194ASB4; A0A0F7Z3Q3
											K.QFVYGGC(+57.02)GGNANNFKTIDEC(+57.02)K.R	59.47	2378.04	21	2.6	793.69	3	CAM
											R.KC(+57.02)KQFVYGGC(+57.02)GGNANNFK.T	54.83	2047.94	18	2.1	683.654	3	CAM
											K.C(+57.02)KQFVYGGC(+57.02)GGNANNFK.T	51.83	1919.84	17	3.9	640.957	3	CAM
											K.QFVYGGC(+57.02)GGNANNFK.T	65.78	1631.72	15	0.4	544.913	3	CAM
											Q.FVYGGC(+57.02)GGNANNFK.T	65.42	1503.66	14	0.4	752.836	2	CAM
											F.VYGGC(+57.02)GGNANNFK.T	49.73	1356.59	13	3.2	679.303	2	CAM
37	A0A194AR89	124.77	49	135000000	4	4	13	9147	KUN	Kunitz-type protease inhibitor 5, Micrurus tener	L.RRPEFC(+57.02)NLPAVTGPC(+57.02)K.A	56.25	1900.94	16	-3.6	476.24	4	CAM
											R.IC(+57.02)QEFIYGGC(+57.02)KGNANK.F	45.22	1857.85	16	2.1	620.292	3	CAM
											R.RPEFC(+57.02)NLPAVTGPC(+57.02)K.A	43.84	1744.84	15	0.9	582.621	3	CAM
											R.AFYYNSVLR.I	64.03	1131.57	9	1.7	566.794	2
38	U3F5B9	91.58	20	177000000	3	3	12	9303	KUN	Kunitz inhibitor 7, Micrurus fulvius	L.RGPKYC(+57.02)YLPADPGPC(+57.02)RR.Y	41.92	2062	17	1.2	516.508	4	CAM	A0A0F7YZ22
											K.YC(+57.02)YLPADPGPC(+57.02)RR.Y	52.03	1623.73	13	0.2	542.25	3	CAM
											K.YC(+57.02)YLPADPGPC(+57.02)R.R	51.15	1467.63	12	2.4	734.823	2	CAM
39	A0A194ARF4	79.1	17	11000000	1	1	5	8961	KUN	Kunitz-type protease inhibitor 3, Micrurus tener	K.ANFPAFYYDPASHK.C	63.78	1626.75	14	0.8	543.257	3
40	U3FAC8	64.98	13	18100000	1	1	2	9563	KUN	Kunitz inhibitor 5, Micrurus fulvius	K.TMREC(+57.02)NRVC(+57.02)HG	42.54	1418.6	11	0.7	473.873	3	CAM	A0A194ARF8; A0A194ASB8; U3EPJ7; U3FAD2; A0A0F7YZ23; A0A194AT92; A0A194AR93
41	A0A194AT88	61.39	14	2570000	1	1	1	9537	KUN	Kunitz-type protease inhibitor 4, Micrurus tener	C.SQFNYGGC(+57.02)DGNK.N	44.22	1345.54	12	0.6	673.775	2	CAM	A0A0F7YYW6; U3F5C3
42	U3FYN7	191.94	34	887000000	10	10	61	22516	VEGF	Vascular endothelial growth factor 1, Micrurus fulvius	F.QEYPDEVEYIFKPSC(+57.02)VLLMK.C	49.12	2487.21	20	8.8	830.083	3	CAM	U3FVD7; A0A2D4JY96; A0A2D4JY16
											K.LKHFQSQHIHPMSFQQHSK.C	42.64	2344.16	19	0.2	587.049	4
											K.HFQSQHIHPMSFQQHSK.C	63.2	2102.99	17	1.8	526.755	4
											K.HFQSQHIHPMSFQQH.S	47.51	1887.86	15	1.6	472.973	4
											R.RKHLYKQDPLTC(+57.02)K.C	55.92	1685.9	13	-0.2	422.483	4	CAM
											R.IKQENHC(+57.02)EPC(+57.02)SER.R	47.42	1685.72	13	0.7	562.916	3	CAM
											I.KQENHC(+57.02)EPC(+57.02)SER.R	38.07	1572.64	12	-0.1	525.221	3	CAM
											R.KHLYKQDPLTC(+57.02)K.C	59.6	1529.8	12	1.1	510.942	3	CAM
											K.QEN(+.98)HC(+57.02)EPC(+57.02)SER.R	51.43	1445.53	11	11.3	723.78	2	Deam (NQ); CAM
											K.HLYKQDPLTC(+57.02)K.C	72.5	1401.71	11	-0.2	701.861	2	CAM
43	U3FAK1	124.87	6	17600000	3	3	7	47564	VEGF	Vascular endothelial growth factor 2, Micrurus fulvius	K.GGVTPSSC(+57.02)GIHKELDR.T	53.95	1711.83	16	1	428.966	4	CAM	A0A8C6XBP6; A0A6J1U533
											R.FHHQTC(+57.02)SC(+57.02)YR.R	68.51	1394.56	10	-0.2	465.861	3	CAM
											K.GGVTPSSC(+57.02)GIHK.E	46.89	1198.58	12	0.2	400.533	3	CAM
44	A0A194AR98	235.7	73	1190000000	22	22	103	18480	CTL	C-type lectin 6a, Micrurus tener	K.HKPGC(+57.02)HLASIHSTAESADLAEYIYDYLKSEK.N	52.93	3532.69	31	1	884.181	4	CAM
											R.KHKPGC(+57.02)HLASIHSTAESADLAEYIYDYLK.S	49.33	3316.62	29	3	830.164	4	CAM
											K.HKPGC(+57.02)HLASIHSTAESADLAEYIYDYLK.S	72.6	3188.52	28	5.2	798.142	4	CAM
											R.NGLC(+57.02)YKLFDDTKAWPDAEMFC(+57.02)RK.H	72.46	2864.31	23	8.4	717.09	4	CAM
											R.NGLC(+57.02)YKLFDDTKAWPDAEM(+15.99)FC(+57.02)R.K	51.88	2752.21	22	1.8	689.061	4	CAM; Ox (M)
											H.LASIHSTAESADLAEYIYDYLK.S	56.55	2472.21	22	2.8	825.078	3
											K.LFDDTKAWPDAEMFC(+57.02)RK.H	63.96	2128.97	17	4.4	710.667	3	CAM
											C.YTC(+57.02)PIDWLSRNGLC(+57.02)YK.L	54	2044.95	16	4.8	682.66	3	CAM
											K.LFDDTKAWPDAEMFC(+57.02)R.K	47.43	2000.88	16	3.7	667.968	3	CAM
											K.SEKNVWIGLNDPRKER.I	48.35	1940.02	16	-0.9	486.012	4
											K.WNDTPC(+57.02)ESLFAFIC(+57.02)R.C	60.42	1914.84	15	11.2	639.294	3	CAM
											K.EYC(+57.02)VHLLASEGYLK.W	38.19	1680.82	14	1.8	561.281	3	CAM
											K.SEKNVWIGLNDPRK.E	52.73	1654.88	14	2.8	414.728	4
											A.EC(+57.02)YTC(+57.02)PIDWLSR.N	50.29	1598.69	12	3.4	800.353	2	CAM
											K.NVWIGLNDPRKER.I	38.54	1595.85	13	2	798.935	2
											K.SEKNVWIGLNDPR.K	54.24	1526.78	13	1.7	509.936	3
											R.NGLC(+57.02)YKLFDDTK.A	63.28	1472.7	12	3.7	491.908	3	CAM
											K.AWPDAEMFC(+57.02)RK.H	46.32	1409.62	11	2.6	470.882	3	CAM
											C.YTC(+57.02)PIDWLSR.N	52	1309.61	10	11.1	655.821	2	CAM
											K.ERIWEWTDR.S	44.55	1289.62	9	2.1	430.88	3
											K.AWPDAEMFC(+57.02)R.K	49.2	1281.53	10	1.6	641.772	2	CAM
											K.NVWIGLNDPR.K	41.79	1182.61	10	1.1	592.315	2
45	A0A2D4FVU7	97.04	12	3220000	2	2	2	27516	CTL	C-type lectin domain-containing prot, Micrurus corallinus	R.NVAENSALHEIVAFR.N	54.48	1668.86	15	3.7	557.295	3
											R.DKLGTGTSELELLK.L	48.95	1502.82	14	2.5	501.948	3
46	A0A194AR88	250.2	51	7130000000	20	20	175	20929	VSP	Vespryn, Micrurus tener	K.TVENVGVPQAVSDNPERFSSSPC(+57.02)VLGSPGFKSGK.H	38.45	3532.73	34	-5.9	884.183	4	CAM
											K.TVENVGVPQAVSDNPERFSSSPC(+57.02)VLGSPGFK.S	50.86	3260.58	31	10.3	816.16	4	CAM
											R.KGYLTYVPEERIWQRGAWWLR.R	72.63	2706.42	21	5	677.615	4
											K.GYLTYVPEERIWQRGAWWLR.R	69.15	2578.32	20	8.5	860.456	3
											K.RKGYLTYVPEERIWQR.G	63.98	2093.12	16	1.4	524.287	4
											D.KKTVENVGVPQAVSDNPER.F	40.78	2066.08	19	-0.5	689.699	3
											K.KTVENVGVPQAVSDNPER.F	55.93	1937.98	18	1.8	647.002	3
											K.SVKRKGYLTYVPEER.I	50.58	1823.99	15	0.4	457.005	4
											T.FDSNTAFGSLVVSPDKK.T	41.76	1810.91	17	1.4	604.645	3
											K.TVENVGVPQAVSDNPER.F	64.14	1809.89	17	0.8	604.303	3
											K.GYLTYVPEERIWQR.G	68.09	1808.92	14	1.1	603.982	3
											D.SNTAFGSLVVSPDKK.T	56.8	1548.81	15	0.8	775.415	2
											K.RKGYLTYVPEER.I	60.03	1509.79	12	1.6	504.273	3
											K.YGTQTEWAVGLAGK.S	72.35	1479.74	14	3.7	740.878	2
											R.FSSSPC(+57.02)VLGSPGFK.S	69.99	1468.7	14	2.3	735.36	2	CAM
											R.IWQRGAWWLR.R	51.24	1370.74	10	1.9	686.377	2
											R.KGYLTYVPEER.I	76.03	1353.69	11	-0.2	677.854	2
											K.GYLTYVPEER.I	66.23	1225.6	10	2.3	613.808	2
											K.SGKHFFEVK.Y	47.31	1077.56	9	0.3	539.788	2
											Y.LTYVPEER.I	42.95	1005.51	8	-1.2	503.763	2
47	A0A194AT36	61.02	20	75700000	1	1	5	8076	WAP	Waprin, Micrurus tener	K.C(+57.02)C(+57.02)LNGC(+57.02)GFMTC(+57.02)SRPV.S	42.85	1817.71	15	2.5	909.867	2	CAM
48	A0A194AR77	168.89	32	186000000	9	5	48	27436	NGF	Venom nerve growth factor, Micrurus tener	K.VTVMEDVNFNNHVYKQYFFETK.C	57.31	2751.3	22	2.5	688.834	4
											R.GIDSSLWNSYC(+57.02)TTTDTFVR.A	61.35	2221.99	19	-0.1	1112	2	CAM
											K.GNKVTVMEDVNFNNHVYK.Q	47.22	2107.02	18	2.5	527.763	4
											K.VTVMEDVNFNNHVYK.Q	49.94	1807.86	15	2.3	603.627	3
											R.INTAC(+57.02)VC(+57.02)VIR.R	52.71	1204.61	10	0.8	603.311	2	CAM
49	U3F5A6	138.46	19	19900000	5	1	35	27188	NGF	Venom nerve growth factor 1a, Micrurus fulvius	R.FIRIDTAC(+57.02)EC(+57.02)VISR.K	63.59	1738.85	14	1.1	580.624	3	CAM	U3EPH5; A0A194AT78
50	A0A0F7YZM6	249.29	53	18100000	27	1	124	63025	NUC	5'-nucleotidase, Micrurus fulvius	K.GDSSNHSSGDLDISIVSDYIKR.M	51.45	2364.12	22	5.6	592.04	4		U3FYP9
51	A0A194AS98	250.57	51	13400000	27	1	124	63012	NUC	5'-nucleotidase, Micrurus tener	R.VPTYVPLQMEK.T	67.1	1303.68	11	1.4	652.851	2
52	U3FCT9	160.54	38	59700000	7	7	14	31577	NUC	Endonuclease domain-containing 1 prot, Micrurus fulvius	R.FATLYDQDNHIPVYSAYVYNPGK.A	39.61	2674.27	23	14.7	669.585	4
											R.GC(+57.02)QQTFAVVGAVPGDTNIAR.G	54.62	2060.01	20	1.1	687.678	3	CAM
											G.EVVDSFQDHC(+57.02)PQFFLR.E	58.96	2022.93	16	-0.7	675.315	3	CAM
											R.GHLNPNGHQPDYSAK.S	72.8	1633.76	15	0.9	409.448	4
											R.VSLFHSDC(+57.02)PRQ	46.87	1344.62	11	0.7	449.216	3	CAM
											K.LAQLYNVNR.V	40.99	1089.59	9	2.1	545.805	2
											R.ETPPVIGVSR.Y	41.55	1053.58	10	2.2	527.799	2
53	A0A2D4P951	53.82	6	2170000	1	1	2	30455	RNAase	Ribonuclease T2, Micrurus surinamensis	K.HGTC(+57.02)AAELEALNSQKK.Y	53.82	1755.86	16	3.2	586.295	3	CAM	A0A9F2WHH6; V8PE22; A0A6J1UTN6; A0A2D4IHA9
54	U3FA79	245.68	54	42700000	27	4	88	63500	PLB	Phospholipase B-like, Micrurus fulvius	R.KSIEDGALYIIEQVPNLVEYSDQTTILRK.G	61.82	3334.77	29	14.1	834.711	4
											K.SIEDGALYIIEQVPNLVEYSDQTTILR.K	55.03	3078.58	27	8.3	1027.21	3
											R.MSDHVANMYHQLIKDVIVEQK.V	69.07	2497.25	21	3.8	625.321	4
											K.FGLDFSYEMAPR.A	60.93	1431.65	12	7.7	716.837	2
55	A0A0F7YYZ8	244.25	21	183000000	19	19	45	96652	PDE	Phosphodiesterase, Micrurus fulvius	K.RPDFSTLYIEEPDTTGHKYGPVSGQVIK.S	46.83	3133.57	28	2.6	784.402	4		U3FAB3; A0A194ARD7
											R.VRDVELLTGLDFYSVLKQPLSETLR.L	81.27	2890.58	25	2.5	723.654	4
											R.AKRPDFSTLYIEEPDTTGHK.Y	58.03	2304.14	20	2.5	577.043	4
											K.RPDFSTLYIEEPDTTGHK.Y	68.89	2105.01	18	-1.9	527.258	4
											K.SMEAIFLAHGPDFKEK.N	56.33	1818.9	16	1.1	607.307	3
											K.SMEAIFLAHGPDFK.E	55.04	1561.76	14	2.5	521.595	3
											R.LWNYFHSTLLPK.Y	50.73	1517.8	12	0.4	506.942	3
											R.VMEVLQWLDLPR.A	64.5	1497.8	12	11.9	749.917	2
											K.C(+57.02)SSITDLEAVNQR.L	47.1	1491.7	13	0.7	746.857	2	CAM
											R.LKTFLPIFVNSVN	60.72	1490.85	13	10.7	746.44	2
											R.TLGMLMEGLKQR.N	62.9	1375.73	12	-0.8	459.584	3
											K.AATYFWPGSEVK.I	55.53	1354.66	12	1.4	678.336	2
											K.TFLPIFVNSVN	51.16	1249.67	11	12.8	625.851	2
											K.SPNNLWVEER.M	57.51	1242.6	10	3.6	622.309	2
											R.IDKVNLMVDR.Q	52.7	1201.65	10	-0.9	401.557	3
											K.NPFYNPSPAK.E	69.65	1133.55	10	2.3	567.784	2
											R.TLGMLMEGLK.Q	59.85	1091.57	10	-0.2	546.793	2
											K.YGPVSGQVIK.S	67.37	1046.58	10	1.5	524.296	2
											K.QPLSETLR.L	38.97	942.513	8	0.8	472.264	2
56	A0A2U8QPE6	182.97	18	4850000	11	1	40	57115	LAO	L-amino acid oxidase, Micrurus mipartitus	K.HVVVVGAGM(+15.99)SGLSAAYVLAK.A	64.95	1944.05	20	0.1	649.024	3	Ox (M)
57	A8QL51	144.21	10	0	8	1	31	58811	LAO	L-amino-acid oxidase, Bungarus multicinctus	K.IFLTC(+57.02)TQKFWEADGIHGGK.S	42.06	2207.08	19	-11.9	552.771	4	CAM
58	A0A194APD1	247.15	46	328000000	21	21	51	52018	HYA	Hyaluronidase, Micrurus tener	R.DSTALFPSIYLETILKSSANALKFVHHR.L	38.75	3157.69	28	2.1	790.432	4
											K.TFHGLGVIDWENWRPQWDRNWGSK.N	79.9	2983.43	24	8.2	746.87	4
											R.APMYPNEPFLVFWNAPTTQC(+57.02)QLR.Y	43.91	2779.32	23	12	927.46	3	CAM
											R.DSTALFPSIYLETILKSSANALK.F	38.72	2481.34	23	14.4	828.131	3
											K.TFHGLGVIDWENWRPQWDR.N	74.59	2411.16	19	-3.3	603.794	4
											R.SIQFAKELHPDLSEHAIKR.L	74.84	2218.19	19	1.1	555.554	4
											R.SIQFAKELHPDLSEHAIK.R	39.65	2062.08	18	0.7	516.529	4
											R.KHSDSNAFLHLFPESFR.I	61.23	2031	17	0.9	508.757	4
											K.HSDSNAFLHLFPESFR.I	71.84	1902.9	16	1.4	476.733	4
											R.KNFIC(+57.02)QC(+57.02)YQGWK.G	49.12	1630.74	12	2.1	544.588	3	CAM
											K.GLYC(+57.02)EEHHNKEGN	53.5	1585.66	13	-1.5	529.559	3	CAM
											K.ELHPDLSEHAIKR.L	70.93	1543.81	13	0.7	515.611	3
											R.KDYALPVFVYAR.P	58.49	1440.78	12	1.7	481.267	3
											K.ELHPDLSEHAIK.R	66.72	1387.71	12	-1.3	463.577	3
											R.LAKEEFEKAGK.S	47.42	1248.67	11	1.8	625.344	2
											R.NDQLIWLWR.D	38.69	1242.65	9	9.9	622.339	2
											R.IMVQANATHKK.A	51.77	1239.68	11	-0.6	414.232	3
											K.SNINHM(+15.99)IPLK.T	45.5	1181.62	10	3.9	591.821	2	Ox (M)
											K.GKLELENLK.Y	40.92	1042.6	9	1.8	522.309	2
											R.LAKEEFEK.A	38.45	992.518	8	0.6	497.267	2
											R.YKVALDLK.T	44.75	948.564	8	0.3	475.29	2
59	A0A194AT39	190.72	32	738000000	6	5	59	29105	SP	Serine proteinase 1a, Micrurus tener	K.VPHC(+57.02)VDINILHNPVC(+57.02)QAAYPTMSVK.N	74.03	2862.4	25	2.8	716.609	4	CAM	A0A194AP49
											R.LGVHNVHVHYEDEQIRVPK.E	84.93	2268.18	19	-0.8	568.051	4
											K.NILC(+57.02)AGILEGEKDSC(+57.02)K.G	65.5	1805.87	16	1.1	903.941	2	CAM
											L.SLPSKPPSMGSDC(+57.02)R.V	45.68	1517.7	14	-0.7	506.906	3	CAM
											K.NILC(+57.02)AGILEGEK.D	56.54	1315.68	12	1.7	658.849	2	CAM
60	A0A898ILW0	97.55	6	217000000	2	1	38	28393	SP	Kallikrein, Calliophis bivirgatus	R.VMGWGTITTPKETYPK.V	60.9	1807.92	16	3.5	904.969	2
61	U3F8T6	111.96	6	28400000	3	3	7	48122	SP	Coagulation factor VII, Micrurus fulvius	K.YSFKTLDNDIALLR.L	47.91	1667.89	14	3.3	556.972	3		A0A194ARG8
											R.LLDGGAISALLMR.V	60.65	1328.75	13	11.3	665.389	2
											K.TLDNDIALLR.L	52.4	1142.63	10	0.4	572.322	2
62	A0A6I9YV87	63.62	8	698000000	1	1	3	30267	SP	Prostasin-like, Thamnophis sirtalis	P.DPEESHTLHN(+.98)DMM(+15.99)C(+57.02)AGFVEGKK.D	43.71	2548.07	22	3.3	638.026	4	Deam (NQ); Ox (M); CAM
63	A0A2D4FCJ9	53.8	4	1800000	1	1	1	24911	SP	Urokinase-type plasminogen activator (Frag), Micrurus corallinus	K.C(+57.02)LSWDSHLVK.R	53.8	1243.6	10	2.6	415.542	3	CAM	A0A2D4FDA1; A0A8C5SSF4
64	A0A670YML1	53.75	2	2300000	1	1	1	54464	SP	Serine protease 53, Pseudonaja textilis	R.GMPSPLQSVEAK.I	53.75	1242.63	12	1.2	622.322	2		A0A8C5SYC5
65	U3F8X9	78.31	5	3720000	1	1	2	38585	CysP	Cathepsin L1-like protein, Micrurus fulvius	A.APGLDPALDDHWLNWK.T	61.54	1846.9	16	3.5	616.643	3
66	A0A194AS47	311.83	51	3540000000	47	16	339	69138	MP	Metalloproteinase type III 2, Micrurus tener	R.NDNAQLLTRIDFNGNTLGLAHIGSLC(+57.02)SPK.T	57.12	3138.59	29	1.8	785.656	4	CAM
											K.GTSMVAVTMAHEMGHNLGINHDK.G	66.72	2449.13	23	0.8	613.29	4
											R.RTKPAYQFSSC(+57.02)SVQEHQR.Y	77.23	2208.05	18	0.5	553.02	4	CAM
											R.IDFNGNTLGLAHIGSLC(+57.02)SPK.T	78.27	2113.06	20	1.7	705.363	3	CAM
											R.TKPAYQFSSC(+57.02)SVQEHQR.Y	70.73	2051.95	17	3	513.996	4	CAM
											R.HLNFHIALTGLEIWTKR.D	59.29	2048.13	17	8.4	513.045	4
											R.SNVAVTLDLFGKWREKK.L	73.17	1990.1	17	2.9	498.534	4
											D.FNGNTLGLAHIGSLC(+57.02)SPK.T	58.62	1884.95	18	2	629.326	3	CAM
											R.SNVAVTLDLFGKWREK.K	67.54	1862.01	16	1.1	466.509	4
											D.C(+57.02)GSPQDC(+57.02)QSAC(+57.02)C(+57.02)DAR.T	44.5	1770.62	15	2.3	886.318	2	CAM
											R.SNVAVTLDLFGKWR.E	77.92	1604.87	14	0.5	535.963	3
											R.RVYEMVNLLNK.M	58.47	1377.74	11	3.2	460.257	3
											R.SNVAVTLDLFGK.W	70.29	1262.69	12	4.7	632.354	2
											R.VYEMVNLLNK.M	58.67	1221.64	10	2	611.83	2
											K.TSVAVVQDYGK.G	69.67	1165.6	11	0.3	583.806	2
											A.HIGSLC(+57.02)SPK.T	45.56	997.501	9	1	499.759	2	CAM
67	A0A194AR91	256.07	32	9890000	28	1	178	68997	MP	Metalloproteinase type III 2, Micrurus tener	K.SNLVASAMAHEMGHNLGINHDR.A	77.75	2373.11	22	5.2	594.287	4
68	R4FIC4	129.64	9	33200000	5	1	16	68297	MP	SVMP-Den-9, Denisonia devisi	R.NGHPC(+57.02)QNNKGYC(+57.02)YNGK.C	58.95	1909.79	16	-1.1	637.605	3	CAM
69	U3FZS8	147.77	11	35500000	9	9	14	112194	MP	Aminopeptidase, Micrurus fulvius	K.EREYLPWDTALDNLDYFR.L	54.3	2315.09	18	4.3	772.706	3
											R.MLSEFLTEPVFR.E	50.69	1467.74	12	5.8	734.883	2
											K.LVATTQM(+15.99)QAADAR.K	43.67	1390.69	13	2.2	696.352	2	Ox (M)
											R.QAQVISEADKLR.S	54.36	1356.74	12	2.3	453.254	3
											R.AQIIDDAFNLAR.A	50.4	1345.7	12	5.2	673.86	2
											K.WVAENKPLVLR.W	39.2	1323.77	11	0.2	442.263	3
											K.DLIVPNDVYR.V	44.51	1202.63	10	4.2	602.325	2
											R.TEFEPTLK.M	41.14	963.491	8	3.3	482.755	2
											K.ALSNMPAQK.T	49.52	958.491	9	0.5	480.253	2
70	A0A6P9DR30	117.94	4	8100000	4	1	9	110261	MP	Aminopeptidase, Pantherophis guttatus	R.IYAQPLQIK.T	47.72	1072.63	9	1.1	537.322	2
71	A0A6P9DLD7	139.24	7	1040000	6	1	7	98369	MP	Aminopeptidase, Pantherophis guttatus	R.TSLLTFAC(+57.02)VR.K	41	1166.61	10	3	584.315	2	CAM	A0A6P9DVP2
72	A0A6J1UBF6	130.27	7	6750000	5	1	6	107169	MP	Aminopeptidase, Notechis scutatus	R.AVHQAIETIEENIQWMDKNLEK.I	51.57	2638.31	22	4.1	660.587	4		A0A8C5S700
73	U3ERW3	75.55	6	13100000	2	2	6	52421	PDI	Protein disulfide-isomerase, Micrurus fulvius	R.DYSAGREADDILNWLK.K	45.48	1864.9	16	13	622.647	3		U3FBW7
											K.AAAALKAENSEIR.L	52.81	1342.72	13	1.9	672.369	2
74	A0A8C6XYH4	212.6	37	2810000000	15	15	96	22033	GPOX	Glutathione peroxidase, Naja naja	K.HVRPGGGYVPNFQLFQKGDVNGENEQK.I	63.05	3013.48	27	1.4	754.378	4
											Q.N(+.98)SEILQGIKHVRPGGGYVPNFQLFQK.G	40.75	2926.55	26	1.7	732.645	4	Deam (NQ)
											K.IHDIKWNFEKFLVNPQGKPVMR.W	68.1	2695.44	22	5.1	674.871	4
											K.IHDIKWNFEKFLVNPQGK.P	54.23	2212.18	18	4.7	554.055	4
											K.LFWSPLKIHDIKWNFEK.F	66.22	2200.18	17	3.3	551.055	4
											K.HVRPGGGYVPNFQLFQK.G	64.91	1943.02	17	2.6	648.681	3
											K.GDVNGENEQKIYTFLK.N	61.93	1853.92	16	0.8	927.966	2
											K.HVRPGGGYVPNFQLF.Q	46.58	1686.86	15	0.4	563.295	3
											D.VNGENEQKIYTFLK.N	44.42	1681.87	14	0.4	561.63	3
											R.PGGGYVPNFQLFQK.G	37.93	1550.79	14	1	776.402	2
											K.LFWSPLKIHDIK.W	68.55	1495.86	12	0.5	499.626	3
											K.FLVNPQGKPVMR.W	63.6	1384.76	12	2.2	462.597	3
											K.IHDIKWNFEK.F	61.01	1328.69	10	2.4	443.904	3
											K.FLVNPQGK.P	45.47	901.502	8	1.5	451.759	2
											K.LFWSPLK.I	40.35	889.506	7	0.7	445.761	2
75	A0A2D4F8G4	92.37	8	4800000	2	2	2	46082	ACh-ase	Carboxylic ester hydrolase (Frag), Micrurus corallinus	K.TGSPVYAYLFAHHPSWSVWPK.W	63.18	2429.2	21	6.2	608.31	4
											K.HNLFLLNTRPVK.E	40.72	1450.84	12	0.7	484.621	3

## Sheet: M.nigrocinctus Costa Rica
Supplemental Table S2. Protein matches obtained by nESI-MS/MS shotgun analysis of tryptic peptides derived from Micrurus nigrocinctus (Costa Rica) whole venom.
Prot Group	Accession	-10lgP	Cov (%)	Area	#Pept	#Unique	#Spectr	Avg. Mass	Pr.family	Matching protein, Species	Supporting unique peptides	-10lgP	Mass	Length	ppm	m/z	z	PTM	Indistinguishable matching proteins
1	C0HK04	253.4	100	177000000	36	3	369	7543	3FTx	Clarkitoxin-1, Micrurus clarki	K.GC(+57.02)ASSC(+57.02)PKNGFIKIFKIEC(+57.02)C(+57.02)TK.D	64.79	2604.23	22	2	652.067	4	CAM	U3EPK7; A0A0F7YYX2; A0A0F7YZ34;
											K.NGFIKIFKIEC(+57.02)C(+57.02)TKDNC(+57.02)I	60.65	2259.09	18	10.6	754.044	3	CAM
											K.NGFIKIFKIEC(+57.02)C(+57.02)TK.D	72.53	1756.9	14	5.1	586.644	3	CAM
2	C0HLK5	240.54	100	463000000	35	6	369	7544	3FTx	Clarkitoxin-I-Mdum, Micrurus dumerilii	K.DGFIKIFKIEC(+57.02)C(+57.02)TKDNC(+57.02)I	39.83	2260.07	18	6	566.028	4	CAM
											K.KGC(+57.02)ASSC(+57.02)PKDGFIK.I	66.35	1553.73	14	2.6	518.92	3	CAM
											K.GC(+57.02)ASSC(+57.02)PKDGFIK.I	57.64	1425.64	13	1	713.827	2	CAM
											K.KGC(+57.02)ASSC(+57.02)PKDGF.I	29.46	1312.55	12	3.2	438.527	3	CAM
											K.DGFIKIFK.I	39.54	966.554	8	9.6	484.289	2
											K.DGFIKIF.K	25.6	838.459	7	9.5	420.241	2
3	A0A0H4BEF7	280.42	75	11100000000	31	20	366	9303	3FTx	Three-finger toxin D.I, Micrurus diastema	K.SAVFETTETC(+57.02)LPGLHKVC(+57.02)YKRWHIGHPGVAGC(+57.02)AVTC(+57.02)PR.R	29.23	4351.1	38	14	1088.8	4	CAM
											R.WHIGHPGVAGC(+57.02)AVTC(+57.02)PRRYLIEIVEC(+57.02)C(+57.02)ATDKC(+57.02)NR	25.34	4054.9	34	13.9	811.998	5	CAM
											K.VC(+57.02)YKRWHIGHPGVAGC(+57.02)AVTC(+57.02)PR.R	57.49	2580.24	22	4	646.07	4	CAM
											R.RYLIEIVEC(+57.02)C(+57.02)ATDKC(+57.02)NR	77.29	2199.02	17	1.2	550.764	4	CAM
											R.YLIEIVEC(+57.02)C(+57.02)ATDKC(+57.02)NR	66.17	2042.92	16	12.5	681.99	3	CAM
											R.RYLIEIVEC(+57.02)C(+57.02)ATDKC(+57.02)N.R	40.2	2042.92	16	14.6	1022.48	2	CAM
											K.RWHIGHPGVAGC(+57.02)AVTC(+57.02)PR.R	68.71	2029.98	18	3.9	508.505	4	CAM
											R.YLIEIVEC(+57.02)C(+57.02)ATDKC(+57.02)N.R	40.16	1886.82	15	7.6	629.952	3	CAM
											Y.LIEIVEC(+57.02)C(+57.02)ATDKC(+57.02)NR	56.46	1879.86	15	4.1	627.63	3	CAM
											R.WHIGHPGVAGC(+57.02)AVTC(+57.02)PR.R	82.43	1873.88	17	1.4	625.636	3	CAM
											R.RYLIEIVEC(+57.02)C(+57.02)ATDK.C	70.96	1768.85	14	9.2	590.629	3	CAM
											W.HIGHPGVAGC(+57.02)AVTC(+57.02)PR.R	75.1	1687.8	16	1.5	563.609	3	CAM
											R.YLIEIVEC(+57.02)C(+57.02)ATDK.C	62.91	1612.75	13	8	538.594	3	CAM
											R.WHIGHPGVAGC(+57.02)AVT.C	32.58	1460.7	14	2	487.908	3	CAM
											Y.LIEIVEC(+57.02)C(+57.02)ATDK.C	40.31	1449.68	12	6.6	725.854	2	CAM
											K.RWHIGHPGVAGC(+57.02).A	46.47	1345.65	12	-0.6	449.556	3	CAM
											R.WHIGHPGVAGC(+57.02)A.V	58.72	1260.58	12	0.9	421.202	3	CAM
											R.WHIGHPGVAGC(+57.02).A	37.43	1189.55	11	2.1	595.781	2	CAM
											R.WHIGHPGVAG.C	40.4	1029.51	10	2.7	515.766	2
											R.WHIGHPGVA.G	38.85	972.493	9	4.7	487.256	2
4	A0A0H4BJD8	249.63	69	10800000000	22	9	271	10798	3FTx	Three-finger toxin B.B, Micrurus browni	R.AIEFGC(+57.02)AASC(+57.02)PKVGLGPHVTC(+57.02)C(+57.02)SADNC(+57.02)NSR.N	40.74	3294.41	30	3.6	824.613	4	CAM
											K.VGLGPHVTC(+57.02)C(+57.02)SADNC(+57.02)NSRN(+.98)FKL.K	25.12	2506.12	22	1.8	627.537	4	CAM; Deam (NQ)
											K.VGLGPHVTC(+57.02)C(+57.02)SADNC(+57.02)NSRNF.K	34.91	2263.95	20	2.6	755.66	3	CAM
											K.VGLGPHVTC(+57.02)C(+57.02)SADNC(+57.02)NSRN.F	48.57	2116.88	19	2.1	706.637	3	CAM
											K.VGLGPHVTC(+57.02)C(+57.02)SADNC(+57.02)NSR.N	67.09	2002.84	18	1.5	1002.43	2	CAM
											K.VGLGPHVTC(+57.02)C(+57.02)SADN.C	32.17	1485.63	14	0.6	743.825	2	CAM
											K.VGLGPHVTC(+57.02)C(+57.02)SAD.N	35.95	1371.59	13	2.6	686.805	2	CAM
											K.VGLGPHVTC(+57.02)C(+57.02).S	48.45	1098.49	10	0.2	550.255	2	CAM
											K.VGLGPHVTC(+57.02).C	38.94	938.464	9	1.6	470.24	2	CAM
5	P80548	225.88	90	13600000000	19	6	233	6583	3FTx	Three-finger toxin Mnn I, Micrurus nigrocinctus	MIC(+57.02)HNQQSSQPPTIKTC(+57.02)SEGQC(+57.02)YKK.T	65.26	3009.36	25	3.1	753.349	4	CAM
											MIC(+57.02)HNQQSSQPPTIKTC(+57.02)SEGQC(+57.02)YK.K	58.72	2881.26	24	1.7	721.324	4	CAM
											MIC(+57.02)HNQQSSQPPTIK.T	64.6	1767.84	15	1.8	884.929	2
											M.IC(+57.02)HNQQSSQPPTIK.T	43.82	1636.8	14	2.8	546.609	3	CAM
											H.NQQSSQPPTIK.T	37.52	1226.63	11	-0.1	614.32	2	CAM
											N.QQSSQPPTIK.T	35.26	1112.58	10	3.3	557.3	2
6	A0A194ARK4	219.98	73	2480000000	17	2	172	8761	3FTx	Three-finger toxin 16d, Micrurus tener	K.YAVGLMPGTWSYHWGC(+57.02)ASTC(+57.02)HR.G	74.71	2596.12	22	7.1	650.042	4	CAM
											R.GKYNVC(+57.02)C(+57.02)STDLC(+57.02)NK	66.42	1717.72	14	2	859.87	2	CAM
7	A0A0H4IS74	180.33	68	584000000	12	12	168	8737	3FTx	Three-finger toxin B.F, Micrurus browni	R.IGKDGFYSVTC(+57.02)TEKENLC(+57.02)FTM(+15.99)FSARNPAQIIER.G	43.47	3897.85	33	10.6	975.48	4	CAM; Ox (M)	A0A194ARE8
											R.IGKDGFYSVTC(+57.02)TEKENLC(+57.02)FTMFSAR.N	65.54	2960.35	25	2.7	741.097	4	CAM
											K.DGFYSVTC(+57.02)TEKENLC(+57.02)FTMFSAR.N	38.24	2662.15	22	6.3	888.396	3	CAM
											R.GC(+57.02)ASSC(+57.02)SSRYM(+15.99)KC(+57.02)C(+57.02)STDSC(+57.02)NG	21.45	2449.85	21	1.4	817.625	3	CAM; Ox (M)
											R.IGKDGFYSVTC(+57.02)TEK.E	73.5	1603.76	14	1.1	802.886	2	CAM
											R.YMKC(+57.02)C(+57.02)STDSC(+57.02)NG	25.23	1481.5	12	3.2	741.762	2	CAM
											R.GC(+57.02)ASSC(+57.02)SSRYMK.C	43.23	1392.56	12	2.4	697.288	2	CAM
											K.ENLC(+57.02)FTM(+15.99)FSAR.N	53.67	1390.6	11	6	696.312	2	CAM; Ox (M)
											K.DGFYSVTC(+57.02)TEK.E	67.4	1305.55	11	2.3	653.786	2	CAM
											N.LC(+57.02)FTMFSAR.N	34.36	1131.52	9	0.8	566.768	2	CAM
											K.ENLC(+57.02)FTMF.S	20.94	1060.44	8	11.4	531.231	2	CAM
											R.GC(+57.02)ASSC(+57.02)SSR.Y	48.07	970.36	9	-2	486.186	2	CAM
8	A0A194ARD0	204.21	43	475000000	16	1	162	9142	3FTx	Three-finger toxin 17a, Micrurus tener	E.GAYNVC(+57.02)C(+57.02)STDLC(+57.02)NK.S	51.68	1660.66	14	2.2	831.341	2	CAM	A0A194ARJ5; A0A194APH0; A0A194ARD4; A0A194ATC3; A0A194ATC0
9	A0A194ATB0	188.15	70	7050000	15	1	157	8925	3FTx	Three-finger toxin 5a, Micrurus tener	R.GC(+57.02)GC(+57.02)PTVKPGIHISC(+57.02)C(+57.02)TSDK.C	23.65	2232.97	20	3.4	559.253	4	CAM
10	U3F5E9	226.36	49	2350000000	14	6	137	8666	3FTx	Three-finger toxin 13, Micrurus fulvius	R.GRYQPEMGC(+57.02)GC(+57.02)PESRR.G	62.78	1938.82	16	1.4	647.283	3	CAM
											R.GRYQPEMGC(+57.02)GC(+57.02)PESR.R	72.86	1782.72	15	2.9	595.25	3	CAM
											R.YQPEMGC(+57.02)GC(+57.02)PESRR.G	50.35	1725.7	14	3.6	576.243	3	CAM
											R.YQPEMGC(+57.02)GC(+57.02)PESR.R	66.66	1569.6	13	1.3	785.809	2	CAM
											R.GRYQPEMGC(+57.02)G.C	30.92	1153.46	10	-0.7	577.739	2	CAM
											R.GRYQPEMG.C	25.78	936.412	8	1.3	469.214	2
11	A0A194APE1	180.22	51	165000000	12	4	123	9898	3FTx	Three-finger toxin 9a, Micrurus tener	K.NQNLC(+57.02)YKM(+15.99)TFFTPGFGWTQIK.G	20.71	2596.22	21	11.9	866.426	3	CAM; Ox (M)	A0A0H4BEG1
											T.RC(+57.02)LKNQNLC(+57.02)YK.M	33.87	1495.74	11	2.1	499.588	3	CAM
											R.C(+57.02)LKNQNLC(+57.02)YK.M	65.68	1339.64	10	0.8	670.827	2	CAM
											K.NQNLC(+57.02)YK.M	44.18	938.428	7	0.5	470.221	2	CAM
12	A0A0H4IS80	217.02	75	16400000	13	2	117	9282	3FTx	Three-finger toxin T.B, Micrurus tener	R.RYPLEIVEC(+57.02)C(+57.02)ATDKC(+57.02)NR	45.54	2182.99	17	5.1	728.675	3	CAM
											R.WHMGNPGVAGC(+57.02)AVTC(+57.02)PR.R	66.97	1868.82	17	2.4	623.95	3	CAM
13	A0A194ARH7	190.01	59	248000000	13	7	115	9897	3FTx	Three-finger toxin 8a, Micrurus tener	R.C(+57.02)PESTPDKKVQC(+57.02)C(+57.02)ATNNC(+57.02)I	39.77	2280.96	19	2.4	1141.49	2	CAM
											T.ANTLMC(+57.02)DNSNVPSIRTPKR.C	30.15	2173.07	19	-0.9	544.275	4	CAM
											T.ANTLMC(+57.02)DNSNVPSIRTPK.R	64.03	2016.97	18	3.1	673.333	3	CAM
											K.ITFFTPEFGWTQKK.G	66.8	1728.89	14	7.2	577.307	3
											K.ITFFTPEFGWTQK.K	63.26	1600.79	13	11.6	801.413	2
											K.KVQC(+57.02)C(+57.02)ATNNC(+57.02)I	44.65	1366.58	11	-0.7	684.296	2	CAM
											K.VQC(+57.02)C(+57.02)ATNNC(+57.02)I	35.04	1238.48	10	1.6	620.25	2	CAM
14	A0A0H4BEG5	231.65	74	11300000000	16	8	111	9126	3FTx	Three-finger toxin B.C, Micrurus browni	K.YSAGLQTSQTC(+57.02)PAGQKIC(+57.02)FKKWK.K	74.18	2686.34	23	2.2	672.593	4	CAM	A0A194ARL8; A0A194ARF2
											T.KKC(+57.02)LTKYSAGLQTSQTC(+57.02)PAGQK.I	71.73	2454.24	22	4.3	614.569	4	CAM
											K.YSAGLQTSQTC(+57.02)PAGQKIC(+57.02)FKK.W	67.35	2372.16	21	-0.4	594.047	4	CAM
											K.YSAGLQTSQTC(+57.02)PAGQKIC(+57.02)FK.K	64.5	2244.07	20	1.9	1123.04	2	CAM
											K.C(+57.02)LTKYSAGLQTSQTC(+57.02)PAGQK.I	71.99	2198.05	20	1.3	733.69	3	CAM
											T.KYSAGLQTSQTC(+57.02)PAGQK.I	75.84	1823.88	17	1.5	912.95	2	CAM
											K.YSAGLQTSQTC(+57.02)PAGQK.I	72.45	1695.79	16	2.2	848.903	2	CAM
											Y.SAGLQTSQTC(+57.02)PAGQK.I	56.55	1532.73	15	2.5	767.372	2	CAM
15	A0A0H4IVP7	177.91	48	4580000	11	1	108	8885	3FTx	Short chain alpha neurotoxin B.E, Micrurus browni	I.TC(+57.02)SEGQC(+57.02)YRK.F	36.29	1287.53	10	-5.8	644.77	2	CAM
16	U3EPM9	204.66	76	3080000000	13	11	107	9596	3FTx	Three-finger toxin 12, Micrurus fulvius	K.TTETC(+57.02)ADGQNIC(+57.02)FKRWHMLVPGRYHVSR.G	35.97	3418.62	28	-2.6	855.661	4	CAM
											K.YDTLFGKTTETC(+57.02)ADGQNIC(+57.02)FKR.W	46.29	2624.2	22	11.5	657.065	4	CAM
											K.AQNHDSVEC(+57.02)C(+57.02)AKENC(+57.02)NA	49.63	2005.77	17	0.5	1003.89	2	CAM
											K.TTETC(+57.02)ADGQNIC(+57.02)FKR.W	73.16	1799.79	15	1.2	900.905	2	CAM
											K.TTETC(+57.02)ADGQNIC(+57.02)FK.R	68.22	1643.69	14	1.5	822.855	2	CAM
											R.WHMLVPGRYHVSR.G	77.01	1636.84	13	-0.8	410.217	4
											T.KTC(+57.02)YKYDTLFGK.T	60.64	1522.75	12	0.4	508.591	3	CAM
											K.TC(+57.02)YKYDTLFGK.T	67.21	1394.65	11	2.2	698.336	2	CAM
											R.WHMLVPGR.Y	54.49	994.517	8	1.1	498.266	2
											Y.KYDTLFGK.T	38.3	970.512	8	2.2	486.264	2
											K.YDTLFGK.T	49.61	842.417	7	3	422.217	2
17	Q9PUB7	210.38	47	386000000	13	6	100	8572	3FTx	Alpha-neurotoxin homolog 1, Micrurus corallinus	R.GVKVEC(+57.02)C(+57.02)MRDKC(+57.02)NG	46.63	1711.73	14	2.4	428.94	4	CAM
											R.GVKVEC(+57.02)C(+57.02)MRDK.C	42.13	1380.63	11	2.5	691.325	2	CAM
											S.RGVKVEC(+57.02)C(+57.02)MR.D	45.04	1293.61	10	1.6	647.813	2	CAM
											V.KVEC(+57.02)C(+57.02)MRDK.C	33.98	1224.54	9	2.2	409.189	3	CAM
											R.GVKVEC(+57.02)C(+57.02)MR.D	43.86	1137.51	9	1.6	569.763	2	CAM
											V.KVEC(+57.02)C(+57.02)MR.D	31.43	981.419	7	1.1	491.717	2	CAM
18	U3EPI1	234.01	64	411000000	15	10	97	9477	3FTx	Long chain neurotoxin 3, Micrurus fulvius	K.VC(+57.02)YTIFLVGPSYPEKVLKWGC(+57.02)AASC(+57.02)PK.V	79.07	3129.55	27	12.7	783.404	4	CAM
											K.SVTC(+57.02)PKGEKVC(+57.02)YTIFLVGPSYPEKVLK.W	68.22	3098.62	27	12.3	775.671	4	CAM
											R.KSVTC(+57.02)PKGEKVC(+57.02)YTIFLVGPSYPEK.V	62.67	2886.47	25	-1	722.623	4	CAM
											K.SVTC(+57.02)PKGEKVC(+57.02)YTIFLVGPSYPEK.V	67.24	2758.37	24	12.2	690.608	4	CAM
											K.GEKVC(+57.02)YTIFLVGPSYPEKVLK.W	76.46	2426.29	21	10	607.586	4	CAM
											K.VC(+57.02)YTIFLVGPSYPEKVLK.W	62.27	2112.13	18	9.3	705.058	3	CAM
											K.GEKVC(+57.02)YTIFLVGPSYPEK.V	77.37	2086.04	18	10.5	696.363	3	CAM
											K.VC(+57.02)YTIFLVGPSYPEK.V	59.74	1771.89	15	10.2	591.642	3	CAM
											K.GEKVC(+57.02)YTIF.L	33.55	1115.53	9	2.3	558.775	2	CAM
											F.LVGPSYPEK.V	40.61	988.523	9	1.3	495.269	2
19	A0A194ARB6	233.61	76	1250000000	17	16	80	9769	3FTx	Three-finger toxin 6, Micrurus tener	T.RIC(+57.02)LTDYSIFYETTETC(+57.02)PEGQNIC(+57.02)IKKFPK.G	23.59	3710.78	30	4.1	743.166	5	CAM
											T.RIC(+57.02)LTDYSIFYETTETC(+57.02)PEGQNIC(+57.02)IKK.F	52.77	3338.56	27	0.3	835.648	4	CAM
											T.RIC(+57.02)LTDYSIFYETTETC(+57.02)PEGQNIC(+57.02)IK.K	43.27	3210.47	26	13.4	1071.18	3	CAM
											K.KFPKGIPFLPWIIRGC(+57.02)AATC(+57.02)PK.R	48.1	2556.39	22	6.4	640.108	4	CAM
											K.GIPFLPWIIRGC(+57.02)AATC(+57.02)PKRDR.H	20.82	2483.3	21	7.7	621.838	4	CAM
											K.RDRHTYIEC(+57.02)C(+57.02)AADKC(+57.02)NR	67.02	2223.97	17	1.2	557	4	CAM
											K.GIPFLPWIIRGC(+57.02)AATC(+57.02)PKR.D	66.47	2212.18	19	7.3	554.055	4	CAM
											R.DRHTYIEC(+57.02)C(+57.02)AADKC(+57.02)NR	84.93	2067.87	16	2.5	517.975	4	CAM
											K.GIPFLPWIIRGC(+57.02)AATC(+57.02)PK.R	54.43	2056.07	18	11.4	686.373	3	CAM
											F.YETTETC(+57.02)PEGQNIC(+57.02)IK.K	27	1941.84	16	-0.4	971.929	2	CAM
											R.HTYIEC(+57.02)C(+57.02)AADKC(+57.02)NR	75.27	1796.74	14	1.5	899.378	2	CAM
											K.RDRHTYIEC(+57.02)C(+57.02)AADK.C	50.18	1793.79	14	3.4	598.941	3	CAM
											R.DRHTYIEC(+57.02)C(+57.02)AADK.C	73.27	1637.69	13	1.7	546.906	3	CAM
											K.FPKGIPFLPWIIR.G	58.86	1582.94	13	9.3	528.658	3
											R.HTYIEC(+57.02)C(+57.02)AADK.C	70.43	1366.56	11	2.3	684.291	2	CAM
											K.GIPFLPWIIR.G	44.41	1210.72	10	12.4	606.376	2
20	A0A194ASE2	206.16	37	27600000	10	2	76	8761	3FTx	Three-finger toxin 3, Micrurus tener	T.IIC(+57.02)YKRHASDSQTTTC(+57.02)LSGIC(+57.02)YKK.I	58.62	2889.39	24	2.9	723.358	4	CAM
											T.IIC(+57.02)YKRHASDSQTTTC(+57.02)LSGIC(+57.02)YK.K	50.85	2761.3	23	5	921.445	3	CAM
21	P58370	173.36	55	3160000000	10	10	62	9591	3FTx	Alpha-neurotoxin homolog 8, Micrurus corallinus	R.IDRGC(+57.02)AATC(+57.02)PTVKPGVNIIC(+57.02)C(+57.02)KTDNC(+57.02)N	44.36	3093.39	27	3	774.358	4	CAM
											R.GC(+57.02)AATC(+57.02)PTVKPGVNIIC(+57.02)C(+57.02)KTDNC(+57.02)N	34.76	2709.18	24	1.5	904.069	3	CAM
											R.IDRGC(+57.02)AATC(+57.02)PTVKPGVNIIC(+57.02)C(+57.02)K.T	70.75	2489.2	22	2.8	623.309	4	CAM
											R.GC(+57.02)AATC(+57.02)PTVKPGVNIIC(+57.02)C(+57.02)K.T	72.43	2104.99	19	5.4	702.674	3	CAM
											R.GC(+57.02)AATC(+57.02)PTVKPGVNIIC(+57.02).C	23.37	1816.86	17	3.6	909.442	2	CAM
											R.GC(+57.02)AATC(+57.02)PTVKPGVN.I	46.84	1430.66	14	1.6	716.341	2	CAM
											R.HC(+57.02)ASGETIC(+57.02)YK.T	54.99	1324.55	11	2.3	663.286	2	CAM
											T.LEC(+57.02)KIC(+57.02)NFK.T	36.7	1210.58	9	0.4	404.535	3	CAM
											R.GC(+57.02)AATC(+57.02)PTVK.P	37.99	1063.48	10	1	532.747	2	CAM
											K.PGVNIIC(+57.02)C(+57.02)K.T	56.47	1059.52	9	1.8	530.769	2	CAM
22	U3FVH6	135.03	46	1550000000	7	7	51	9621	3FTx	Three-finger toxin 2, Micrurus fulvius	K.ITC(+57.02)AADEKFC(+57.02)YKWYNK.I	61.52	2095.95	16	4.4	524.997	4	CAM
											S.MEC(+57.02)YRC(+57.02)GVSGC(+57.02)HLK.I	38.21	1755.73	14	-0.5	586.251	3	CAM
											K.ITC(+57.02)AADEKFC(+57.02)YK.W	61.24	1504.67	12	1.9	753.343	2	CAM
											K.FC(+57.02)YKWYNK.I	52.1	1207.55	8	2	403.524	3	CAM
											R.C(+57.02)C(+57.02)TTNLC(+57.02)NT	31.25	1142.42	9	3.1	572.217	2	CAM
											R.C(+57.02)GVSGC(+57.02)HLK.I	21.32	1016.45	9	-0.8	509.233	2	CAM
											K.ITC(+57.02)AADEK.F	38.46	906.412	8	-1.2	454.213	2	CAM
23	A0A0H4BKI7	133.07	29	2020000000	5	2	44	8843	3FTx	Three-finger toxin L.C, Micrurus laticollaris	R.GPYNVC(+57.02)C(+57.02)STDLC(+57.02)NK	61.5	1686.68	14	4.5	844.351	2	CAM
											K.YAVPLMQGR.W	61.92	1033.54	9	0.2	517.776	2
24	A0A194APB1	172.39	56	62000000	8	3	41	9401	3FTx	Long-chain neurotoxin 1b, Micrurus tener	K.GEKVC(+57.02)YTTFLVGPSQPEK.V	66.96	2039	18	0.8	1020.51	2	CAM	A0A194ASA3; A0A0H4IVQ2
											K.VC(+57.02)YTTFLVGPSQPEK.V	62.48	1724.84	15	11.9	863.44	2	CAM
											F.LVGPSQPEK.V	36.94	953.518	9	-0.7	477.766	2
25	A0A0H4IUP1	156.23	62	18200000	8	1	35	9141	3FTx	Three-finger toxin T.C, Micrurus tener	K.KHESIQ(+.98)C(+57.02)C(+57.02)TENN(+.98)C(+57.02)NR	24.87	1950.76	15	8.3	976.396	2	Deam (NQ); CAM
26	C6JUP2	143.69	43	101000000	7	2	26	9984	3FTx	Three-finger toxin 3FTx-2, Micrurus corallinus	K.GC(+57.02)IHRC(+57.02)PESTPNEK.Y	68.73	1683.75	14	-0.4	562.256	3	CAM
											R.C(+57.02)PESTPNEK.Y	52.17	1060.45	9	-0.5	531.232	2	CAM
27	A0A0G3YLL2	71.08	19	383000000	3	3	20	8592	3FTx	Three-finger toxin LB, Micrurus laticollaris	R.RGVQVSC(+57.02)C(+57.02)M(+15.99)IDKC(+57.02)NG	41.36	1798.76	15	2.3	600.595	3	CAM; Ox (M)
											R.GVQVSC(+57.02)C(+57.02)M(+15.99)IDKC(+57.02)NG	41.18	1642.66	14	1.8	822.337	2	CAM; Ox (M)
											R.GVQVSC(+57.02)C(+57.02)M(+15.99)IDK.C	27.39	1311.56	11	1.7	656.789	2	CAM; Ox (M)
28	A0A194ATB7	134.38	50	151000000	5	2	20	9220	3FTx	Three-finger toxin 1, Micrurus tener	K.GGC(+57.02)TQEC(+57.02)PKETTGMLVIC(+57.02)R.T	74.07	2195.98	19	2.2	733.002	3	CAM
											K.ETTGMLVIC(+57.02)R.T	50.86	1178.58	10	0.5	590.297	2	CAM
29	P01425	67.96	25	73900000	1	1	19	6838	3FTx	Short neurotoxin 1, Hemachatus haemachatus	LEC(+57.02)HNQQSSQPPTTK.S	67.96	1753.81	15	-9	585.604	3	CAM	P01426; P68417; P68418; P68419; P01427
30	U3FYQ6	137.13	52	3740000	6	3	18	9302	3FTx	Three-finger toxin 4, Micrurus fulvius	K.TC(+57.02)SKEEKFC(+57.02)YLMVYPGSLNPK.G	64.66	2550.2	21	10.5	638.563	4	CAM
											K.EEKFC(+57.02)YLMVYPGSLNPK.G	44.88	2073.99	17	9.6	692.344	3	CAM
											K.FC(+57.02)YLMVYPGSLNPK.G	59.59	1687.81	14	8.5	844.92	2	CAM
31	A0A0H4BJD1	110.62	39	105000	4	1	18	9640	3FTx	Three-finger toxin L.F, Micrurus laticollaris	K.C(+57.02)YEGEGTRK.S	23.89	1098.48	9	-1.4	550.245	2	CAM
32	U3FYR0	90.3	34	3340000000	4	4	15	8691	3FTx	Three-finger toxin 10, Micrurus fulvius	T.IVC(+57.02)LDLGHTLQC(+57.02)YVGR.D	22.55	1902.94	16	-12.3	476.738	4	CAM
											R.GC(+57.02)ASSC(+57.02)SPFYR.T	58	1290.51	11	2.3	646.265	2	CAM
											R.GC(+57.02)ASSC(+57.02)SPF.Y	22.42	971.348	9	3.4	486.683	2	CAM
											T.LQC(+57.02)YVGR.D	38.35	894.438	7	1	448.227	2	CAM
33	C6JUP1	67.47	38	104000000	4	3	8	9311	3FTx	Three-finger toxin 3FTx-1, Micrurus corallinus	S.LIC(+57.02)YNTM(+15.99)MQKVTC(+57.02)PEGKDKC(+57.02)EK.Y	22.48	2748.24	22	-2.6	917.085	3	CAM; Ox (M)
											I.C(+57.02)YNTMM(+15.99)Q(+.98)KVTC(+57.02)PEGKDKC(+57.02)EK.Y	23.58	2523.06	20	-3	631.77	4	CAM; Ox (M); Deam (NQ)
											S.LIC(+57.02)YNTM(+15.99)M(+15.99)QKVTC(+57.02)PEGKDK.C	25.86	2347.07	19	-2.2	587.773	4	CAM; Ox (M)
34	F5CPE2	65.3	18	61200000	3	3	6	9083	3FTx	Three-finger toxin MALT0063C, Micrurus altirostris	K.AGAYNIC(+57.02)C(+57.02)STDLC(+57.02)NK.I	45.57	1745.72	15	9.4	582.918	3	CAM
											A.GAYNIC(+57.02)C(+57.02)STDLC(+57.02)NK.I	20.95	1674.68	14	2.6	838.35	2	CAM
											A.YNIC(+57.02)C(+57.02)STDLC(+57.02)NK.I	25.48	1546.62	12	0.4	774.318	2	CAM
35	C0HJR2	79.53	88	15600000	4	4	5	7196	3FTx	Micrurotoxin 2, Micrurus mipartitus	K.TC(+57.02)PFTTC(+57.02)PNSESC(+57.02)PGGQSIC(+57.02)YQR.K	23.37	2706.09	23	5.5	903.043	3	CAM
											R.C(+57.02)VANC(+57.02)PAFGSHDTSLLC(+57.02)C(+57.02)TR.D	42.29	2324.98	20	5.1	776.003	3	CAM
											R.KWEEHHGERIERR.C	31.92	1760.88	13	-0.1	441.228	4
											R.KWEEHHGERIER.R	41.5	1604.78	12	-0.3	402.202	4
36	Q53B59	63.67	10	80500000	2	1	5	9853	3FTx	Long neurotoxin OH-37, Ophiophagus hannah	S.FGC(+57.02)AATC(+57.02)PK.V	46.01	1010.43	9	2	506.224	2	CAM	P82662
37	R4G2K1	64.32	19	20300000	2	1	2	8768	3FTx	3FTx-Pse-180, Pseudonaja modesta	P.GGMRSVC(+57.02)C(+57.02)STDLC(+57.02)NK	45.88	1743.72	15	-3.9	872.862	2	CAM	R4G332; R4G7K8
38	F5CPE7	74.51	16	3960000	3	1	12	9051	3FTx	Putative three finger toxin, Micrurus altirostris	T.TC(+57.02)SEGQC(+57.02)YKKSWR.D	31.81	1688.74	13	2.2	563.922	3	CAM
39	A0A0F7YYW3	109.56	15	571000000	4	4	26	15817	CNP	Natriuretic peptide, Micrurus fulvius	R.IDRIGSVSGMGC(+57.02)NR.V	49.12	1520.72	14	1.4	507.914	3	CAM
											L.GDGC(+57.02)FGQRIDR.I	39.21	1279.57	11	0.4	427.532	3	CAM
											G.DGC(+57.02)FGQRIDR.I	43.73	1222.55	10	1.2	408.525	3	CAM
											R.IGSVSGMGC(+57.02)NR.V	60.62	1136.51	11	5.3	569.264	2	CAM
40	P81167	292.79	92	2780000	54	1	614	13312	PLA2	Basic phospholipase A2 nigroxin B, Micrurus nigrocinctus	NLIDFKNMIKC(+57.02)TNTR.H	64.25	1866.94	15	5.1	467.746	4	CAM
41	C0HKB8	254.01	73	2110000000	29	3	421	13188	PLA2	Acidic phospholipase A2, Micrurus dumerilii	R.TAAIC(+57.02)FAKAPYDDNNFMINNPR.C	73.15	2542.17	22	2.8	848.401	3	CAM
											K.APYDDNNFMINNPRC(+57.02)Q	67.58	1967.83	16	3	984.923	2	CAM
											K.APYDDNNFMINNPR.C	80.13	1679.74	14	1.7	840.877	2
42	A0A0F7YZT8	242.24	62	397000000	37	3	404	16122	PLA2	phospholipase A2, Micrurus fulvius	K.WTLYSYC(+57.02)SN(+.98)GQLTC(+57.02)KDNN(+.98)TKC(+57.02)K.D	36.99	2742.17	22	-5.1	686.547	4	CAM; Deam (NQ)
											K.WTLYSYC(+57.02)SN(+.98)GQLTC(+57.02)KDNN(+.98)TK.C	27.19	2454.05	20	-5.2	819.019	3	CAM; Deam (NQ)
											K.WTLYSYC(+57.02)SN(+.98)GQLTC(+57.02)K.D	21.29	1880.81	15	-4.9	941.406	2	CAM; Deam (NQ)
43	A0A0F7YZR9	252	61	0	35	1	368	16128	PLA2	phospholipase A2, Micrurus fulvius	K.WTPYSYDC(+57.02)SEGKLTC(+57.02)KDNN(+.98)TK.C	23.37	2567.09	21	-2.7	856.703	3	CAM; Deam (NQ)
44	U3F572	248.41	48	5180000	35	1	361	16223	PLA2	phospholipase A2, Micrurus fulvius	K.WTLYSYDC(+57.02)SKGQ(+.98)LTC(+57.02)KDNN(+.98)TK.C	32.78	2583.13	21	3.8	646.791	4	CAM; Deam (NQ)
45	A0A0F7YZM3	230.62	67	452000000	29	2	343	16066	PLA2	phospholipase A2, Micrurus fulvius	R.TAALC(+57.02)FAKAPYNDKNYNIDPSRC(+57.02)Q	35.86	2816.3	24	0.2	705.083	4	CAM
											R.TAALC(+57.02)FAKAPYNDKNYNIDPSR.C	21.66	2528.21	22	0.7	843.745	3	CAM
46	A0A0F7Z3J9	230.68	52	52900000	30	1	339	16067	PLA2	phospholipase A2, Micrurus fulvius	K.GNDTKC(+57.02)KDFVC(+57.02)NC(+57.02)DRTAALC(+57.02)FAK.A	25.09	2750.2	23	8.3	551.053	5	CAM
47	A0A194AR59	226.43	66	51100000	27	2	295	16124	PLA2	phospholipase A2, Micrurus tener	K.WTLYSYDC(+57.02)SNGQLTC(+57.02)KDDNTKC(+57.02)KDFVC(+57.02)NC(+57.02)DR.T	25.57	3922.61	31	1.4	981.661	4	CAM
											K.WTLYSYDC(+57.02)SN(+.98)GQLTC(+57.02)KDDNTK.C	21.41	2569.07	21	10.3	1285.56	2	CAM; Deam (NQ)
48	A0A2D4N7P6	222.98	66	153000000	23	1	294	11841	PLA2	phospholipase A2 (Frag), Micrurus spixii	A.KAPYNN(+.98)KN(+.98)YN(+.98)IDPKR.C	20.88	1836.9	15	7	919.464	2	Deam (NQ)
49	A0A0F7YYW1	187.86	49	1480000000	19	3	274	16162	PLA2	phospholipase A2, Micrurus fulvius	R.TAALC(+57.02)FAKAPYN(+.98)DKN(+.98)YN(+.98)IDLSRC(+57.02)Q	31.22	2835.28	24	-8	946.095	3	CAM; Deam (NQ)
											R.TAALC(+57.02)FAKAPYN(+.98)DKN(+.98)YN(+.98)IDLSR.C	35.67	2547.2	22	0.3	850.073	3	CAM; Deam (NQ)
											K.APYN(+.98)DKN(+.98)YN(+.98)IDLSRC(+57.02)Q	40.89	1972.85	16	-13.4	987.418	2	Deam (NQ); CAM
50	A0A194ARB9	213.02	51	0	20	1	272	16077	PLA2	phospholipase A2, Micrurus tener	R.TAALC(+57.02)FAKAPYNNKNYNIDPSRC(+57.02)Q	28.58	2815.32	24	-7.6	704.831	4	CAM
51	U3EPF6	196.98	61	1230000000	16	4	229	15844	PLA2	phospholipase A2, Micrurus fulvius	R.TAALC(+57.02)FAKAPYDDNNFMMNSKR.C	46.41	2564.16	22	1	642.048	4	CAM
											R.TAALC(+57.02)FAKAPYDDNNFMMNSK.R	23.84	2408.06	21	7.3	1205.05	2	CAM
											K.APYDDNNFMMNSKR.C	70.92	1701.72	14	2.9	851.872	2
											K.APYDDNNFMMNSK.R	66.1	1545.62	13	3	516.216	3
52	A0A194ARA9	180.94	58	128000000	19	3	186	16003	PLA2	phospholipase A2, Micrurus tener	R.C(+57.02)C(+57.02)QVHDDC(+57.02)YGEAEKIDGC(+57.02)DPK.A	50.12	2554.98	21	1.1	852.669	3	CAM
											R.C(+57.02)C(+57.02)QVHDDC(+57.02)YGEAEKIDGC(+57.02)D.P	24.72	2329.83	19	-1.2	777.618	3	CAM
											D.PKATHYSYDC(+57.02)SEGQLTC(+57.02)K.D	35.25	2143.93	18	-2.1	536.989	4	CAM
53	A0A194AT57	180.48	60	8390000	16	1	182	15864	PLA2	phospholipase A2, Micrurus tener	K.DNDTKC(+57.02)QDFVC(+57.02)NC(+57.02)DRTAALC(+57.02)FAK.A	39.91	2808.17	23	13.5	937.077	3	CAM	A0A194AS73; A0A194AT61
54	Q6SLM2	97.82	15	3740000000	3	1	148	15058	PLA2	Acidic phospholipase A2 1 (Frag), Bungarus caeruleus	M.NMIQC(+57.02)ANTR.T	36.17	1106.5	9	2.6	554.257	2	CAM
55	A0A194AP70	222.3	59	574000000	26	4	145	15865	PLA2	phospholipase A2, Micrurus tener	R.C(+57.02)C(+57.02)KVHDDC(+57.02)YAAAEKYHGC(+57.02)WPK.L	71.92	2654.09	21	-11.3	664.523	4	CAM
											N.C(+57.02)KAFVC(+57.02)NC(+57.02)DRTAALC(+57.02)FGK.A	43.74	2176.96	18	-0.7	726.661	3	CAM
											D.DC(+57.02)YAAAEKYHGC(+57.02)WPK.L	64.31	1854.78	15	1.7	464.704	4	CAM
											K.YHGC(+57.02)WPK.L	41.11	946.412	7	2.1	474.214	2	CAM
56	U3EPF3	202.57	42	22700000	20	2	141	16217	PLA2	phospholipase A2, Micrurus fulvius	K.C(+57.02)KDFVC(+57.02)NC(+57.02)DRK.A	58.33	1500.63	11	2.6	501.218	3	CAM
											K.DFVC(+57.02)NC(+57.02)DRK.A	39.81	1212.5	9	-1.1	607.257	2	CAM
57	A0A2D4PTY2	100.52	33	2210000000	4	3	122	11440	PLA2	phospholipase A2 (Frag), Micrurus surinamensis	L.TLYSYEC(+57.02)SERKLTC(+57.02)KDNNTK.C	40.98	2509.16	20	-13.4	837.382	3	CAM
											L.TLYSYEC(+57.02)SERKLTC(+57.02)K.D	28.04	1936.9	15	-9.9	969.449	2	CAM
											R.C(+57.02)C(+57.02)QVHDN(+.98)C(+57.02)YGEAAK.V	62.22	1711.64	14	1.6	856.828	2	CAM; Deam (NQ)
58	A0A194ARA5	174.88	53	3260000	20	1	91	15708	PLA2	phospholipase A2, Micrurus tener	K.AFVC(+57.02)N(+.98)C(+57.02)GR.T	24.88	983.395	8	0.4	492.705	2	CAM; Deam (NQ)
59	G9I930	211.38	62	48400000	18	8	89	16793	PLA2	Basic phospholipase A2 homolog MitTx-beta, Micrurus tener tener	R.LMIKC(+57.02)TNDRVWADFVDYGC(+57.02)YC(+57.02)VAR.D	40.2	3011.36	24	0.1	753.846	4	CAM	A0A194AP55; A0A194AR95; A0A194AR36
											R.TATLC(+57.02)ILTATYNRN(+.98)N(+.98)HKIDPSR.C	50.33	2560.27	22	3.8	641.077	4	CAM; Deam (NQ)
											K.C(+57.02)TNDRVWADFVDYGC(+57.02)YC(+57.02)VAR.D	69.4	2526.05	20	11.7	843.034	3	CAM
											K.C(+57.02)TNDRVWADFVDYGC(+57.02)Y.C	36.49	2039.81	16	14.3	1020.93	2	CAM
											R.VWADFVDYGC(+57.02)YC(+57.02)VAR.D	45.59	1879.8	15	12.1	940.92	2	CAM
											D.FVDYGC(+57.02)YC(+57.02)VAR.D	42.57	1408.59	11	5.2	705.306	2	CAM
											R.VWADFVDYGC(+57.02)Y.C	27.18	1393.56	11	11.2	697.798	2	CAM
											D.YGC(+57.02)YC(+57.02)VAR.D	42.14	1047.43	8	0.7	524.721	2	CAM
60	A0A2D4Q1F6	197.94	41	66400000	13	3	85	17844	PLA2	Phospholipase A2 domain-containing prot (Frag), Micrurus surinamensis	K.QC(+57.02)YDEAEKVHGC(+57.02)KPLVMFYSFEC(+57.02)R.Y	44.99	3052.33	24	9.6	764.098	4	CAM
											R.C(+57.02)C(+57.02)QAQKQC(+57.02)YDEAEK.V	60.99	1816.72	14	2.4	606.581	3	CAM
											K.QC(+57.02)YDEAEKVHGC(+57.02)K.P	59.64	1622.68	13	1.8	406.678	4	CAM
61	A0A2D4PZ69	132.45	24	53000000	10	1	80	14834	PLA2	phospholipase A2 (Frag), Micrurus surinamensis	K.C(+57.02)KDFVC(+57.02)NC(+57.02)DRVAANC(+57.02)FAK.A	43.27	2233.95	18	5.5	745.661	3	CAM
62	P21790	136.56	59	1030000000	6	3	65	3314	PLA2	Phospholipase A2 1 (Frag), Micrurus nigrocinctus	NLYQFKNMIQC(+57.02)TTKRS.V	32.95	2031	16	1.6	508.759	4	CAM
											NLYQFKNMIQC(+57.02)TTKR.S	62.16	1943.97	15	2.7	487.001	4	CAM
											M.IQC(+57.02)TTKR.S	26.98	905.475	7	1.1	453.745	2	CAM
63	A0A2D4NMC2	136.75	59	539000000	10	1	64	12392	PLA2	phospholipase A2 (Frag), Micrurus spixii	R.C(+57.02)C(+57.02)QVHDNC(+57.02)YGEAEKVHEC(+57.02)SPK.L	49.09	2606.04	21	1.7	652.519	4	CAM
64	A0A194ARB4	162.17	58	7130000000	15	5	53	15806	PLA2	phospholipase A2, Micrurus tener	Q.DFVC(+57.02)NC(+57.02)DRAAALC(+57.02)FAK.A	23.58	1916.83	16	9.6	959.433	2	CAM
											R.AAALC(+57.02)FAKAPYN(+.98)N.N	41.72	1410.66	13	2.3	706.339	2	CAM; Deam (NQ)
											R.AAALC(+57.02)FAKAPYN.N	60.31	1295.63	12	0.5	648.824	2	CAM
											D.RAAALC(+57.02)FAK.A	22.37	1006.54	9	0.6	504.277	2	CAM
											R.AAALC(+57.02)FAK.A	55.88	850.437	8	0.9	426.226	2	CAM
65	A0A2D4JNY5	177.39	45	22400000	13	3	48	11260	PLA2	phospholipase A2 (Frag), Micrurus lemniscatus lemniscatus	R.HWMSFRNYGC(+57.02)YC(+57.02)GYGGSGTPVDELDRC(+57.02)C(+57.02)QVHDK.C	24.54	4010.64	33	3.6	1003.67	4	CAM
											K.C(+57.02)TNTRHWMSFRNYGC(+57.02)YC(+57.02)GYGGSGTPVDELDR.C	33.05	3715.54	31	7	929.9	4	CAM
											R.HWMSFRNYGC(+57.02)YC(+57.02)GYGGSGTPVDELDR.C	38.98	3083.27	26	9.8	1028.78	3	CAM
66	A0A8C7E0P1	128.26	41	95300000	7	2	43	12721	PLA2	phospholipase A2, Naja naja	R.C(+57.02)C(+57.02)QVHDNC(+57.02)YN(+.98)KAEK.I	45.72	1825.72	14	3.3	913.869	2	CAM; Deam (NQ)
											R.C(+57.02)C(+57.02)QVHDNC(+57.02)YN(+.98)K.A	61.41	1497.54	11	1.5	749.78	2	CAM; Deam (NQ)
67	C0HKB9	100.72	21	2950000	5	1	36	13235	PLA2	Basic phospholipase A2, Micrurus mipartitus	R.LAALC(+57.02)FAK.A	36.54	892.484	8	0.2	447.249	2	CAM
68	A0A289ZBS3	128.43	53	92300000	12	3	29	13449	PLA2	phospholipase A2 (Frag), Micrurus laticollaris	P.KWTLYSYTC(+57.02)SN(+.98)GQLTC(+57.02)KDNN(+.98)TK.C	27.17	2683.19	22	3.8	537.647	5	CAM; Deam (NQ)
											K.WTLYSYTC(+57.02)SNGQLTC(+57.02)KDN(+.98)NTK.C	25.12	2554.11	21	11.5	1278.08	2	CAM; Deam (NQ)
											K.C(+57.02)KDFVC(+57.02)NC(+57.02)DLVAAN(+.98)C(+57.02)FAK.A	41.16	2191.92	18	11.7	548.993	4	CAM; Deam (NQ)
69	A0A2H6NAU5	79.92	30	84700000	4	1	24	13049	PLA2	phospholipase A2 (Frag), Micrurus lemniscatus carvalhoi	K.C(+57.02)C(+57.02)QVHDNC(+57.02)YDEAAKVHN(+.98).C	45.16	2119.81	17	0.9	530.961	4	CAM; Deam (NQ)
70	A0A898INR6	96.88	14	11400000	5	1	20	16742	PLA2	phospholipase A2, Calliophis bivirgatus	C.GAFVC(+57.02)NC(+57.02)DR.S	27.83	1097.44	9	1	549.727	2	CAM
71	A0A2D4MWE7	113.65	38	468000000	6	2	18	12824	PLA2	phospholipase A2 (Frag), Micrurus spixii	K.MTLYTSTC(+57.02)SSR.T	61.5	1305.57	11	1	653.793	2	CAM
											R.SALDFTNYG.C	27.58	986.434	9	3.3	494.226	2
72	Q8UW31	93.73	31	11900000	7	2	11	16943	PLA2	Acidic phospholipase A2 57, Hydrophis hardwickii	R.TAAIC(+57.02)FAGAPYNK.E	41.34	1382.67	13	6	692.344	2	CAM
											K.NMIQC(+57.02)AN.H	24.78	849.347	7	1.8	425.682	2	CAM
73	F5CPF0	81.58	22	173000000	5	1	11	15441	PLA2	Phospholipase A2, Micrurus altirostris	K.C(+57.02)KEFVC(+57.02)NC(+57.02)DR.E	29.63	1386.55	10	1.9	694.283	2	CAM
74	P81236	73.07	22	3790000	4	1	7	12857	PLA2	Basic phospholipase A2 acanthin-1, Acanthophis antarcticus	R.C(+57.02)C(+57.02)QIHDNC(+57.02)YGEAEK.K	22.01	1782.68	14	1.7	892.347	2	CAM	P81237
75	D5MRQ7	73.3	19	8370000	4	1	7	15802	PLA2	Phospholipase A2 enzyme, Pseudechis rossignolii	R.C(+57.02)C(+57.02)KVHDNC(+57.02)YEQ(+.98)AGKK.G	22.94	1896.79	15	5.5	475.208	4	CAM; Deam (NQ)
76	P21791	81.52	86	150000000	3	2	6	3373	PLA2	Phospholipase A2 2 (Frag), Micrurus nigrocinctus	NLQYLKNMIKC(+57.02)TNTR.H	45.1	1895.97	15	4.1	475.002	4	CAM
											NLQYLKNMIK.C	27.35	1263.7	10	0.3	422.241	3
77	Q92085	99.62	29	68500000	5	1	25	16175	PLA2	Neutral phospholipase A2 B, Naja sputatrix	R.C(+57.02)C(+57.02)QIHDNC(+57.02)YN(+.98)EAEK.I	50.99	1840.68	14	1.5	921.349	2	CAM; Deam (NQ)	Q92085
78	G9I929	208.26	77	2560000000	14	14	118	9498	KUN	Kunitz-type neurotoxin MitTx-alpha, Micrurus tener tener	R.ITC(+57.02)VHFFYGQC(+57.02)DVNQNHFTTMSEC(+57.02)NRVC(+57.02)HG	44.61	3717.54	30	1.5	930.394	4	CAM	A0A194ASB0
											R.SRITC(+57.02)VHFFYGQC(+57.02)DVNQNHFTTMSEC(+57.02)NR.V	76.62	3507.5	28	11.1	1170.19	3	CAM
											R.ITC(+57.02)VHFFYGQC(+57.02)DVNQNHFTTMSEC(+57.02)NR.V	77.45	3264.36	26	5.8	817.103	4	CAM
											L.TPVSSQIRPAFC(+57.02)YEDPPFFQK.C	30.49	2513.2	21	7.6	838.749	3	CAM
											D.PPFFQKC(+57.02)GAFVDSYYFNRSR.I	67.8	2485.16	20	4	622.301	4	CAM
											D.PPFFQKC(+57.02)GAFVDSYYFNR.S	39.06	2242.03	18	12.2	748.36	3	CAM
											S.SQIRPAFC(+57.02)YEDPPFFQK.C	46.55	2129	17	11	710.683	3	CAM
											Q.NHFTTMSEC(+57.02)NRVC(+57.02)HG	54.3	1848.75	15	0.6	617.256	3	CAM
											K.C(+57.02)GAFVDSYYFNRSR.I	43.13	1740.77	14	9	581.268	3	CAM
											R.PAFC(+57.02)YEDPPFFQK.C	60.98	1644.73	13	13.7	823.383	2	CAM
											K.C(+57.02)GAFVDSYYFNR.S	55.91	1497.63	12	8.2	500.223	3	CAM
											Q.NHFTTMSEC(+57.02)NR.V	55.81	1395.57	11	1.2	698.791	2	CAM
											N.HFTTMSEC(+57.02)NR.V	25.48	1281.52	10	1.6	641.77	2	CAM
											A.FVDSYYFNR.S	42.82	1209.55	9	1.5	605.781	2
79	A0A194AR89	152.55	52	11400000000	7	7	91	9147	KUN	Kunitz-type protease inhibitor 5, Micrurus tener	R.IC(+57.02)QEFIYGGC(+57.02)KGNANKFK.T	40.86	2133.01	18	1.2	712.013	3	CAM
											L.RRPEFC(+57.02)NLPAVTGPC(+57.02)K.A	58.49	1900.94	16	1	476.243	4	CAM
											R.IC(+57.02)QEFIYGGC(+57.02)KGNANK.F	53.74	1857.85	16	3	620.293	3	CAM
											R.RPEFC(+57.02)NLPAVTGPC(+57.02)K.A	67.29	1744.84	15	3.2	582.622	3	CAM
											R.IC(+57.02)QEFIYGGC(+57.02)K.G	57.21	1373.61	11	1.9	687.814	2	CAM
											R.AFYYNSVLR.I	58.69	1131.57	9	0.4	566.793	2
											C.NLPAVTGPC(+57.02)K.A	31.82	1055.54	10	2.1	528.78	2	CAM
80	A0A194ARF4	120.57	47	535000000	3	3	29	8961	KUN	Kunitz-type protease inhibitor 3, Micrurus tener	K.ANFPAFYYDPASHK.C	75.66	1626.75	14	2.6	543.258	3
											E.FIYGGC(+57.02)DGNDNNFK.S	64.17	1619.67	14	1.7	810.842	2	CAM
											K.SMEEC(+57.02)QSTC(+57.02)AG	38.46	1258.43	11	1.5	630.221	2	CAM
81	U3FAC8	120.17	49	115000000	4	4	18	9563	KUN	Kunitz inhibitor 5, Micrurus fulvius	R.ILREFYFKPDINTC(+57.02)SQFNYGGC(+57.02)EGNQNHFK.T	65.1	3682.67	30	13.8	921.688	4	CAM	A0A0F7YZ23; U3EPJ7; A0A194ASB8; U3FAD2; A0A194AT92; A0A194AR93
											R.EFYFKPDINTC(+57.02)SQFNYGGC(+57.02)EGNQNHFK.T	68.17	3300.4	27	12	826.118	4	CAM
											K.TMREC(+57.02)NRVC(+57.02)HG	34.3	1418.6	11	0.3	473.873	3	CAM
											R.EFYFKPDIN.T	32.05	1171.55	9	5.3	586.788	2
82	U3F5B9	91.08	16	294000000	2	2	14	9303	KUN	Kunitz inhibitor 7, Micrurus fulvius	K.YC(+57.02)YLPADPGPC(+57.02)RR.Y	60.96	1623.73	13	0.9	542.251	3	CAM	A0A0F7YZ22
											K.YC(+57.02)YLPADPGPC(+57.02)R.R	60.22	1467.63	12	0.5	490.217	3	CAM
83	U3EPJ0	94.49	34	117000000	4	4	10	8912	KUN	Kunitz inhibitor 6, Micrurus fulvius	K.C(+57.02)KQFVYGGC(+57.02)GGNANNFK.T	40.65	1919.84	17	3.1	640.956	3	CAM	U3FVG9; A0A194ASB4; A0A0F7Z3Q3
											K.QFVYGGC(+57.02)GGNANNFK.T	60.57	1631.72	15	0.3	544.913	3	CAM
											A.NNFKTIDEC(+57.02)KR.T	21.14	1423.69	11	2.9	475.571	3	CAM
											K.TIDEC(+57.02)KRTC(+57.02)IG	24.92	1351.62	11	0	451.548	3	CAM
84	U3FVH1	54.82	12	938000000	1	1	7	9078	KUN	Kunitz inhibitor 3, Micrurus fulvius	K.LC(+57.02)SLPSETGK.C	54.82	1090.53	10	2	546.275	2	CAM
85	U3FYN7	137.6	19	283000000	5	5	24	22516	VEGF	Vascular endothelial growth factor 1, Micrurus fulvius	K.HFQSQHIHPMSFQQHSK.C	70	2102.99	17	1.6	526.755	4		A0A2D4JY16; U3FVD7; A0A2D4JY96; A0A346CLZ5; A0A194AS43; V8P6V3
											K.HFQSQHIHPMSFQQH.S	31.19	1887.86	15	0.3	472.972	4
											K.HLYKQDPLTC(+57.02)K.C	74.58	1401.71	11	0.7	701.861	2	CAM
											K.SKQLELNER.T	39.18	1115.59	9	1.9	558.805	2
											K.QLELNER.T	34.87	900.466	7	1.5	451.241	2
86	U3FAK1	67.97	7	17700000	3	3	4	47564	VEGF	Vascular endothelial growth factor 2, Micrurus fulvius	K.SHIWNNHLC(+57.02)R.C	44.54	1335.63	10	2	446.217	3	CAM	A0A2D4LA60; A0A670XXV5; A0A6I9XMV9; A0A8C6XBP6; A0A6J1U533
											K.GGVTPSSC(+57.02)GIHK.E	22.81	1198.58	12	0.9	400.533	3	CAM
											A.HYNTEILK.S	31.64	1016.53	8	1.5	509.273	2
87	A0A194AR98	203.79	72	577000000	20	20	80	18480	CTL	C-type lectin 6a, Micrurus tener	K.HKPGC(+57.02)HLASIHSTAESADLAEYIYDYLKSEK.N	48.79	3532.69	31	11.9	884.191	4	CAM
											K.HKPGC(+57.02)HLASIHSTAESADLAEYIYDYLK.S	64.01	3188.52	28	6.1	798.143	4	CAM
											R.NGLC(+57.02)YKLFDDTKAWPDAEMFC(+57.02)RK.H	57.04	2864.31	23	3.9	717.087	4	CAM
											K.LFDDTKAWPDAEMFC(+57.02)RK.H	71.27	2128.97	17	8.7	533.255	4	CAM
											K.LFDDTKAWPDAEMFC(+57.02)R.K	55.38	2000.88	16	5.1	667.969	3	CAM
											K.WNDTPC(+57.02)ESLFAFIC(+57.02)R.C	51.06	1914.84	15	11.3	639.294	3	CAM
											K.EYC(+57.02)VHLLASEGYLK.W	34.27	1680.82	14	3.2	561.282	3	CAM
											K.SEKNVWIGLNDPRK.E	26.74	1654.88	14	0.1	414.727	4
											K.NVWIGLNDPRKER.I	33.32	1595.85	13	3.3	532.96	3
											K.SEKNVWIGLNDPR.K	43.31	1526.78	13	1.7	509.936	3
											R.NGLC(+57.02)YKLFDDTK.A	53.95	1472.7	12	2.8	491.908	3	CAM
											K.AWPDAEMFC(+57.02)RK.H	53.33	1409.62	11	1.4	470.882	3	CAM
											K.NVWIGLNDPRK.E	24.97	1310.71	11	4.5	437.912	3
											C.YTC(+57.02)PIDWLSR.N	57.09	1309.61	10	4.8	655.817	2	CAM
											K.ERIWEWTDR.S	46.87	1289.62	9	4.3	430.881	3
											K.AWPDAEMFC(+57.02)R.K	33.27	1281.53	10	7.1	641.775	2	CAM
											K.SEKNVWIGLND.P	28.82	1273.63	11	-0.8	637.822	2
											K.NVWIGLNDPR.K	43.38	1182.61	10	2.8	592.316	2
											R.IWEWTDR.S	35.27	1004.47	7	1.9	503.244	2
											K.NVWIGLND.P	25.7	929.461	8	4.5	465.74	2
88	C6JUN5	94.18	27	14000000	3	1	5	18184	CTL	C-type lectin, Micrurus corallinus	K.SWNDAEASC(+57.02)AR.L	52.45	1265.51	11	2.3	633.764	2	CAM	A0A2D4L0E8
89	U3FVH4	96.14	31	6240000	3	1	4	18128	CTL	C-type lectin 1, Micrurus fulvius	R.LQNSSHLASIHSQAEIFR.V	56.36	2037.04	18	2.1	510.268	4
90	A0A194AR88	258.4	61	4580000000	24	24	354	20929	VSP	Vespryn, Micrurus tener	K.ADVTFDSNTAFGSLVVSPDKKTVENVGVPQAVSDNPER.F	31.97	3988.97	38	10.9	998.26	4
											K.TVENVGVPQAVSDNPERFSSSPC(+57.02)VLGSPGFKSGK.H	41.71	3532.73	34	12.6	884.2	4	CAM
											K.TVENVGVPQAVSDNPERFSSSPC(+57.02)VLGSPGFK.S	67.35	3260.58	31	10.7	816.16	4	CAM
											A.SPPGKWHKADVTFDSNTAFGSLVVSPDKK.T	68.06	3114.58	29	11.6	779.661	4
											R.KGYLTYVPEERIWQRGAWWLR.R	75.92	2706.42	21	11.5	677.62	4
											K.WHKADVTFDSNTAFGSLVVSPDKK.T	72.09	2648.32	24	0	663.088	4
											K.GYLTYVPEERIWQRGAWWLR.R	55.49	2578.32	20	11.5	645.596	4
											K.ADVTFDSNTAFGSLVVSPDKK.T	78.05	2197.09	21	2.1	733.372	3
											K.RKGYLTYVPEERIWQR.G	59.91	2093.12	16	-0.5	524.286	4
											D.KKTVENVGVPQAVSDNPER.F	30.32	2066.08	19	3.2	517.528	4
											K.KTVENVGVPQAVSDNPER.F	42.85	1937.98	18	4.1	970.002	2
											R.KGYLTYVPEERIWQR.G	69.6	1937.02	15	5	485.264	4
											K.TVENVGVPQAVSDNPER.F	67.21	1809.89	17	2.8	604.304	3
											R.FSSSPC(+57.02)VLGSPGFKSGK.H	57.93	1740.85	17	2.9	581.292	3	CAM
											D.SNTAFGSLVVSPDKK.T	47.95	1548.81	15	0.6	517.279	3
											K.RKGYLTYVPEER.I	60.41	1509.79	12	0.1	504.272	3
											K.YGTQTEWAVGLAGK.S	68.26	1479.74	14	3.6	740.878	2
											R.FSSSPC(+57.02)VLGSPGFK.S	68.84	1468.7	14	11.3	735.367	2	CAM
											R.IWQRGAWWLR.R	54.01	1370.74	10	6.9	457.922	3
											R.KGYLTYVPEER.I	67.76	1353.69	11	2.1	677.855	2
											K.TVENVGVPQAVSD.N	35.11	1313.65	13	1	657.831	2
											K.IVVFLDYDEGK.V	57.97	1296.66	11	3.3	649.34	2
											K.GYLTYVPEER.I	58.51	1225.6	10	4.1	613.809	2
											K.SGKHFFEVK.Y	51.7	1077.56	9	2.2	539.789	2
91	U3F5A6	175.15	37	90200000	10	6	55	27188	NGF	Venom nerve growth factor 1a, Micrurus fulvius	K.TIATDMKGNTVTVMEDVNLNNHVYKQYFFETK.C	23.65	3749.81	32	12.2	938.47	4		U3EPH5; A0A194AT78
											K.TIATDMKGNTVTVMEDVNLNNHVYK.Q	51.3	2806.36	25	10.7	702.606	4
											R.GIDSSHWNSYC(+57.02)TTAQTFVK.A	70.63	2200.98	19	11.9	734.678	3	CAM
											R.FIRIDTAC(+57.02)EC(+57.02)VISRK.T	50.66	1866.94	15	1.5	467.744	4	CAM
											R.FIRIDTAC(+57.02)EC(+57.02)VISR.K	62.2	1738.85	14	7.4	580.628	3	CAM
											R.IDTAC(+57.02)EC(+57.02)VISR.K	37.88	1322.6	11	2.7	662.307	2	CAM
92	A0A194AR77	159.17	32	169000000	9	5	51	27436	NGF	Venom nerve growth factor, Micrurus tener	K.VTVMEDVN(+.98)FNNHVYKQYFFETK.C	22.33	2752.28	22	11.5	689.086	4	Deam (NQ)
											R.GIDSSLWNSYC(+57.02)TTTDTFVR.A	59.79	2221.99	19	13.8	1112.02	2	CAM
											K.GNKVTVMEDVNFNNHVYK.Q	53.64	2107.02	18	4.3	527.763	4
											K.VTVMEDVNFNNHVYK.Q	45.11	1807.86	15	2.7	603.628	3
											R.INTAC(+57.02)VC(+57.02)VIR.R	57.29	1204.61	10	1.8	603.311	2	CAM
93	A0A194AQ56	91.23	13	39400000	4	2	18	27080	NGF	Venom nerve growth factor, Sistrurus miliarius barbouri	K.C(+57.02)RNPNPVPTGC(+57.02)R.G	27.07	1426.66	12	0.5	476.559	3	CAM	A0A6B2F1G5; T1E3D1; J3SDV8; A0A1L8D608; Q9DEZ9
											R.NPNPVPTGC(+57.02)R.G	39.15	1110.52	10	1	556.27	2	CAM
94	A0A194AS98	270.1	50	5300000	38	1	195	63012	NUC	5'-nucleotidase, Micrurus tener	R.VVSLNVLC(+57.02)TEC(+57.02)RVPTYVPLQMEK.T	67.62	2734.39	23	8.4	912.477	3	CAM
95	A0A0F7YZM6	268.94	52	614000	38	1	193	63025	NUC	5'-nucleotidase, Micrurus fulvius	K.GDSSNHSSGDLDISIVSDYIKR.M	56.39	2364.12	22	9.9	592.043	4		U3FYP9
96	W8EFS0	145.91	22	464000	7	1	39	45031	NUC	Snake venom 5'-nucleotidase (Frag), Macrovipera lebetina	R.VVSLNVLC(+57.02)TKC(+57.02)RVPTYVPLEMEK.T	34.35	2734.42	23	2.7	912.484	3	CAM
97	U3FCT9	165.83	53	80300000	10	10	24	31577	NUC	Endonuclease domain-containing 1 prot, Micrurus fulvius	R.FATLYDQDNHIPVYSAYVYNPGK.A	24.87	2674.27	23	14.5	892.444	3
											K.LNGGAWNNYEQTTMQQMTR.G	23.17	2241.99	19	11.3	1122.01	2
											R.GC(+57.02)QQTFAVVGAVPGDTNIAR.G	59.22	2060.01	20	13.7	687.687	3	CAM
											G.EVVDSFQDHC(+57.02)PQFFLR.E	58.85	2022.93	16	9.6	675.322	3	CAM
											K.SSTFTLTNIVPQFIK.L	42.95	1694.92	15	10.7	848.479	2
											R.GHLNPNGHQPDYSAK.S	70.99	1633.76	15	2.9	409.448	4
											R.VSLFHSDC(+57.02)PRQ	46.94	1344.62	11	-0.2	449.215	3	CAM
											K.LAQLYNVNR.V	46.04	1089.59	9	0.5	545.804	2
											R.ETPPVIGVSR.Y	49.29	1053.58	10	3.6	527.8	2
											R.SWAVLAR.N	39.99	801.45	7	1	401.733	2
98	A0A2D4P951	74.55	10	5130000	3	3	4	30455	RNAase	Ribonuclease T2, Micrurus surinamensis	K.HGTC(+57.02)AAELEALNSQKK.Y	40.46	1755.86	16	4	586.295	3	CAM	A0A6J1UTN6; A0A2D4IHA9; A0A6J1UR83; A0A2D4IHB6
											R.KIDLNSFLSK.V	35.89	1163.65	10	0.7	582.835	2
											K.IDLNSFLSK.V	42.35	1035.56	9	4.3	518.79	2
99	A0A670XMR9	173.33	27	204000	12	1	24	62587	PLB	Phospholipase B-like, Pseudonaja textilis	R.QDLNYMIPVPSGC(+57.02)YDSKVADINMAAK.F	30.26	2899.36	26	12.9	967.472	3	CAM	A0A670XWK4
100	U3FA79	237.67	43	422000000	22	11	70	63500	PLB	Phospholipase B-like, Micrurus fulvius	R.MSDHVANMYHQLIKDVIVEQK.V	48.34	2497.25	21	9.1	625.324	4
											K.TTHQGLPESYNFDFVTMKPVL	65.89	2423.18	21	13.2	808.746	3
											K.APVPDGC(+57.02)YDSKVSDINMAAK.F	74.41	2136.98	20	5.1	713.338	3	CAM
											R.IANMMADSGKTWAQTFEK.Q	43.67	2027.94	18	12.3	1014.99	2
											R.QDLNYKAPVPDGC(+57.02)YDSK.V	58.44	1968.89	17	2.4	657.305	3	CAM
											A.DLHYATVYWLEAEK.S	60.42	1736.84	14	8.6	579.959	3
											K.FTAYAINGPPVEK.G	73.68	1405.72	13	2.3	703.871	2
											K.APVPDGC(+57.02)YDSK.V	74.07	1207.52	11	-0.4	604.766	2	CAM
											K.VIYNMSGYKK.F	50.25	1201.62	10	1.4	401.547	3
											K.TWAQTFEK.Q	45.22	1009.49	8	2	505.752	2
											K.VSDINMAAK.F	32.73	947.475	9	2	474.745	2
101	A0A0F7YYZ8	248.34	36	202000000	28	19	72	96652	PDE	Phosphodiesterase, Micrurus fulvius	K.VLSFILPHRPDNSESC(+57.02)ADKSPNNLWVEER.M	46.79	3408.65	29	11.6	853.18	4	CAM	U3FAB3; A0A194ARD7
											K.RPDFSTLYIEEPDTTGHKYGPVSGQVIK.S	63.74	3133.57	28	1.7	784.402	4
											R.VRDVELLTGLDFYSVLKQPLSETLR.L	65.04	2890.58	25	10.7	723.66	4
											K.YISAYSQDILMPLWNSYTISK.S	52.74	2492.23	21	12.7	831.761	3
											K.TQC(+57.02)EADNLPYGRPHVLQHSK.Y	45.17	2349.13	20	3.6	588.292	4	CAM
											R.AKRPDFSTLYIEEPDTTGHK.Y	64.73	2304.14	20	1.5	577.043	4
											R.IDKVNLMVDRQWLAVR.N	59.66	1955.08	16	8.2	489.781	4
											R.MANVLC(+57.02)SC(+57.02)SEDC(+57.02)LTKK.D	46.64	1914.83	16	2.1	639.285	3	CAM
											K.SMEAIFLAHGPDFKEK.N	59.18	1818.9	16	2.7	455.733	4
											R.VMEVLQWLDLPR.A	61.15	1497.8	12	13.2	749.918	2
											K.C(+57.02)SSITDLEAVNQR.L	56.51	1491.7	13	5.7	746.861	2	CAM
											R.LKTFLPIFVNSVN	43.81	1490.85	13	12	746.441	2
											R.TLGMLMEGLKQR.N	65.13	1375.73	12	5.1	459.587	3
											K.TFLPIFVNSVN	56.71	1249.67	11	13	625.851	2
											K.SPNNLWVEER.M	62.96	1242.6	10	3.1	622.309	2
											R.IDKVNLMVDR.Q	47.87	1201.65	10	1.8	401.558	3
											R.TLGMLMEGLK.Q	57.39	1091.57	10	-0.6	546.793	2
											K.YGPVSGQVIK.S	65.57	1046.58	10	3	524.297	2
											R.LNLNDQAK.T	41.7	914.482	8	0.8	458.249	2
102	U3FYQ2	331.88	64	1720000000	60	16	649	58755	LAO	Amine oxidase, Micrurus fulvius	K.WSLDKYAM(+15.99)GSITSFVPYQFQHYFETVAAPVGK.I	37.29	3682.78	32	12.8	1228.62	3	Ox (M)
											K.SMYRPIAKMVRLNAQVIKIQDNTENVR.V	56.21	3186.71	27	2.9	797.688	4
											K.YAMGSITSFVPYQFQHYFETVAAPVGK.I	34.64	3037.47	27	13	760.384	4
											R.SAIKIFLTC(+57.02)TERFWETDGIRGGK.S	71.31	2684.37	23	12.1	672.109	4	CAM
											R.SAIKIFLTC(+57.02)TERFWETDGIR.G	78.81	2442.24	20	11	611.573	4	CAM
											K.IFLTC(+57.02)TERFWETDGIRGGK.S	45.8	2285.13	19	9.4	572.294	4	CAM
											K.MVRLNAQVIKIQDNTENVR.V	76.56	2240.21	19	4.6	561.061	4
											K.IFLTC(+57.02)TERFWETDGIR.G	65.28	2042.99	16	12.3	682.012	3	CAM
											R.LNAQVIKIQDNTENVR.V	66.47	1854	16	1.9	619.007	3
											R.SAIKIFLTC(+57.02)TER.F	55	1437.77	12	5.8	480.265	3	CAM
											R.FWETDGIRGGK.S	35.86	1264.62	11	0.1	422.547	3
											K.IQDNTENVR.V	54.98	1087.53	9	4	544.772	2
											K.IFLTC(+57.02)TER.F	40.94	1038.52	8	2	520.267	2	CAM
											R.FWETDGIR.G	45.43	1022.48	8	3.9	512.25	2
											K.SMYRPIAK.M	53.58	964.516	8	1.4	483.266	2
											S.MYRPIAK.M	35.11	877.484	7	0.1	439.75	2
103	A0A2D4G4D6	333.13	54	869000000	47	11	572	58752	LAO	L-amino-acid oxidase, Micrurus corallinus	R.KFDLPLREFVQEDENAWYYIKNTR.K	62.95	3073.53	24	10.9	769.398	4
											C.TDDRRGPLGEC(+57.02)FREADYEEFLEIAR.N	55.41	3043.41	25	8.7	761.866	4	CAM
											K.FDLPLREFVQEDENAWYYIKNTR.K	63.37	2945.43	23	13.2	737.376	4
											R.KFDLPLREFVQEDENAWYYIK.N	73.81	2702.34	21	11	676.599	4
											K.FDLPLREFVQEDENAWYYIK.N	47.45	2574.24	20	14.2	859.101	3
											R.RGPLGEC(+57.02)FREADYEEFLEIAR.N	64.77	2556.21	21	10	640.065	4	CAM
											R.GPLGEC(+57.02)FREADYEEFLEIAR.N	57.72	2400.11	20	6.8	801.048	3	CAM
											C.TDDRRGPLGEC(+57.02)FR.E	58.83	1577.74	13	0.9	526.92	3	CAM
											R.RGPLGEC(+57.02)FR.E	59.49	1090.53	9	0.8	546.275	2	CAM
											R.GPLGEC(+57.02)FR.E	60.75	934.433	8	0.5	468.224	2	CAM
											R.KFDLPLR.E	44.14	887.523	7	1.1	444.769	2
104	A0A194ASA8	303.12	49	7890000	38	2	500	58757	LAO	Amine oxidase, Micrurus tener	R.RFDEIVGGFDRLPNSMYQAIANMVR.L	72.66	2898.43	25	12.3	725.623	4		A0A194ARE6
											R.TPANTLSYVTADYVIVC(+57.02)STSR.A	83.77	2317.13	21	10.7	773.391	3	CAM
105	A0A8C5S978	138.89	14	5650000	5	1	28	39163	LAO	L-amino-acid oxidase, Laticauda laticaudata	K.SSADIVINDLSLIHQLPKK.E	71.83	2090.17	19	10.4	523.556	4
106	A0A2D4KYM4	63.63	29	1770000	2	1	3	13430	LAO	Amine oxidase domain-containing prot (Frag), Micrurus paraensis	R.EYIRKFRLPLSEFVQEN(+.98)ENAWYYIK.N	50.5	3235.63	25	5.4	809.92	4	Deam (NQ)
107	A0A194APD1	193.42	25	54000000	12	12	27	52018	HYA	Hyaluronidase, Micrurus tener	R.APMYPNEPFLVFWNAPTTQC(+57.02)QLR.Y	47.59	2779.32	23	10.9	927.459	3	CAM
											K.TFHGLGVIDWENWRPQWDR.N	77.72	2411.16	19	7.1	603.801	4
											R.SIQFAKELHPDLSEHAIKR.L	73.59	2218.19	19	-0.2	555.554	4
											R.KHSDSNAFLHLFPESFR.I	50.78	2031	17	8.9	508.761	4
											K.HSDSNAFLHLFPESFR.I	63.97	1902.9	16	6.5	476.736	4
											K.ELHPDLSEHAIKR.L	63.61	1543.81	13	1	515.611	3
											K.ELHPDLSEHAIK.R	44.05	1387.71	12	2.1	463.578	3
											R.NDQLIWLWR.D	36.32	1242.65	9	9.5	622.339	2
											K.IC(+57.02)SHFLC(+57.02)K.G	35.91	1063.49	8	3.5	532.756	2	CAM
											R.LAKEEFEK.A	37.74	992.518	8	0.8	497.267	2
											L.AKEEFEK.A	23.24	879.434	7	3.2	440.726	2
											K.LELENLK.Y	33.1	857.486	7	0.4	429.75	2
108	A0A194AT39	224.72	55	1380000000	12	9	114	29105	SP	Serine proteinase 1a, Micrurus tener	K.VPHC(+57.02)VDINILHNPVC(+57.02)QAAYPTMSVK.N	70.99	2862.4	25	11	716.615	4	CAM	A0A194AP49
											E.HIAPLSLPSKPPSMGSDC(+57.02)R.V	73.86	2049.01	19	2.8	513.262	4	CAM
											K.NILC(+57.02)AGILEGEKDSC(+57.02)K.G	70.43	1805.87	16	13.1	903.952	2	CAM
											R.FPC(+57.02)ALVLEPGVYAK.V	67.27	1562.82	14	11.2	782.424	2	CAM
											L.SLPSKPPSMGSDC(+57.02)R.V	51.6	1517.7	14	2.6	506.908	3	CAM
											K.NILC(+57.02)AGILEGEK.D	53.81	1315.68	12	8.7	658.853	2	CAM
											E.GIIAGNSSVMC(+57.02)P	31.78	1204.56	12	6.2	603.29	2	CAM
											R.VMGWGTITTPK.A	43.01	1189.62	11	-1.9	595.814	2
											G.DDIMLIR.L	24.62	874.458	7	0	438.236	2
109	A0A6J1VE32	153.65	22	132000000	4	1	29	30967	SP	Serine protease harobin, Notechis scutatus	E.HIAPLSLPSNPPSM(+15.99)GSVC(+57.02)R.V	43.13	2035	19	-13.3	679.331	3	Ox (M); CAM	A0A670ZDU7; A0A670ZGC3; A0A670ZGB3
110	A0A646QDU0	53.05	6	19100000	1	1	8	28299	SP	Kallikrein, Thelotornis mossambicanus	R.VMGWGTITTPEETYPK.V	53.05	1808.87	16	11.8	905.451	2
111	U3F8T6	77.21	6	7360000	3	3	3	48122	SP	Coagulation factor VII, Micrurus fulvius	R.LGKYHISHRDEGEQER.R	54.51	1952.95	16	3.1	489.245	4		A0A194ARG8
											K.YHISHRDEGEQER.R	28.69	1654.74	13	-0.6	414.693	4
											R.RVDELIIHEK.Y	25.06	1250.7	10	-1.5	417.906	3
112	A0A346CI96	96.71	3	10300000	5	5	10	185667	SP	Cobra venom factor (Frag), Spilotes sulphureus	Q.YFTYLILTK.G	39.42	1160.65	9	3.3	581.333	2
											R.ITPDLIPSFR.F	49.25	1157.64	10	8.8	579.835	2
											K.YIQEGDAC(+57.02)K.A	30.26	1082.47	9	1	542.243	2	CAM
											R.QNQYVVVK.V	44.11	976.534	8	3.3	489.276	2
											R.VGLVAVDK.A	23.46	799.48	8	1	400.748	2
113	A0A2D4PRX2	159.58	20	304000000	8	8	32	29231	SP	Peptidase S1 domain-containing prot (Frag), Micrurus surinamensis	R.LPFYADWIKENVPEVQLHEVTVPTTHA	83.05	3132.59	27	7	784.161	4		A0A2D4PRY7; A0A2D4LPB6
											R.LPFYADWIKENVPEVQLHEVTVPTT.H	29.29	2924.5	25	11.3	732.139	4
											K.ENVPEVQLHEVTVPTTHA	39.07	1999	18	14.8	1000.52	2
											M.TLQQLEVPIIGLDTC(+57.02)R.S	54.64	1854.99	16	9.8	619.342	3	CAM
											R.LPFYADWIK.E	44.46	1151.6	9	5.3	576.811	2
											K.LKVPVQYSR.I	33.47	1088.63	9	1.1	545.325	2
											K.VPVQYSR.I	51.63	847.455	7	1.6	424.736	2
											K.LKVPVQY.S	26.41	845.501	7	1.6	423.759	2
114	A0A8C6Y285	152.06	21	0	4	1	12	28110	SP	Peptidase S1 domain-containing prot, Naja naja	R.IIGGFEC(+57.02)NENEHR.S	36.91	1573.69	13	2.4	525.573	3	CAM	A0A8C6Y2J5
115	A0A2D4H4D5	50.18	5	537000	1	1	1	33871	SP	Peptidase S1 domain-containing prot (Frag), Micrurus corallinus	K.VTNYVNWINQVIQRPP.K	50.18	1940.03	16	8.4	647.688	3
116	A0A194AS47	313.37	53	2780000000	67	12	402	69138	MP	Metalloproteinase type III 2, Micrurus tener	K.TSVAVVQDYGKGTSMVAVTMAHEMGHNLGINHDK.G	30.56	3596.72	34	10.6	900.196	4
											R.KRNDNAQLLTRIDFNGNTLGLAHIGSLC(+57.02)SPK.T	31.68	3422.78	31	13.3	856.715	4	CAM
											K.GTSMVAVTMAHEMGHNLGINHDKGSC(+57.02)TC(+57.02)GSNK.C	42.7	3400.48	32	0.9	851.129	4	CAM
											K.GTSMVAVTMAHEMGHNLGINHDK.G	73.92	2449.13	23	0.8	613.29	4
											R.RTKPAYQFSSC(+57.02)SVQEHQR.Y	78.17	2208.05	18	0.5	553.02	4	CAM
											R.IDFNGNTLGLAHIGSLC(+57.02)SPK.T	76.91	2113.06	20	7.5	705.367	3	CAM
											R.TKPAYQFSSC(+57.02)SVQEHQR.Y	75.81	2051.95	17	2.7	513.996	4	CAM
											K.PAYQFSSC(+57.02)SVQEHQR.Y	53.99	1822.81	15	-1.2	608.609	3	CAM
											R.VYEMVNLLNKMYR.H	62.92	1671.85	13	7.4	558.294	3
											R.RVYEMVNLLNK.M	62.09	1377.74	11	3.5	460.257	3
											R.VYEMVNLLNK.M	54.52	1221.64	10	11.2	611.835	2
											K.TSVAVVQDYGK.G	71.91	1165.6	11	2	583.807	2
117	A0A2D4K510	247.75	35	318000000	27	2	133	42159	MP	Peptidase M12B domain-containing prot (Frag), Micrurus paraensis	R.ASLVASVMAHELGHNLGIR.H	86.01	1974.05	19	2.1	494.52	4
											R.IDFNGDTIGR.A	56.03	1106.54	10	0.5	554.275	2
118	A0A2D4K4X3	193.93	59	30500000	17	1	75	16463	MP	Disintegrin domain-containing prot (Frag), Micrurus paraensis	R.SAEC(+57.02)PTDSFQSNGHPC(+57.02)QNNQGYC(+57.02)YNGK.C	42.91	3119.22	27	13.1	780.822	4	CAM
119	A0A2H6MYK4	155.16	40	30500000	9	1	57	19047	MP	Disintegrin domain-containing prot (Frag), Micrurus lemniscatus carvalhoi	R.AAKDDC(+57.02)DLPEFC(+57.02)TGQSAEC(+57.02)PTDSFQR.N	40.03	3004.23	26	-1	1002.42	3	CAM
120	A0A2D4K530	180.41	57	175000000	10	2	57	15566	MP	Disintegrin domain-containing prot (Frag), Micrurus paraensis	R.AAKDDC(+57.02)DLPEFC(+57.02)TGQSAEC(+57.02)PTESLHQR.N	75.26	3121.32	27	2.3	781.338	4	CAM
											K.DDC(+57.02)DLPEFC(+57.02)TGQSAEC(+57.02)PTESLHQR.N	22.8	2851.15	24	1.5	951.391	3	CAM
121	R4FIC4	141.63	8	7130000	12	1	53	68297	MP	SVMP-Den-9, Denisonia devisi	R.NGHPC(+57.02)QNNKGYC(+57.02)YNGKC(+57.02)P.I	23.3	2166.88	18	-14.9	723.289	3	CAM
122	P0DJ43	127.25	24	1320000	12	1	49	18439	MP	Zinc metalloproteinase-disintegrin-like mikarin (Frag), Micropechis ikaheca	K.LQREHQ(+.98)C(+57.02)DSGEC(+57.02)C(+57.02)EK.K	23.78	1935.75	15	-3.9	968.879	2	Deam (NQ); CAM
123	A0A2D4KIW9	123.78	35	15600000	5	1	25	12910	MP	ADAM cysteine-rich domain-containing protein (Frag), Micrurus paraensis	R.GQDC(+57.02)SFC(+57.02)R.I	46.93	1028.38	8	0.6	515.198	2	CAM
124	A0A0B4SX85	92.15	4	53700000	3	1	20	68466	MP	Venom metalloprotease, Philodryas chamissonis	R.DGHPC(+57.02)QNNQGYC(+57.02)YNGK.C	55.76	1910.74	16	0.3	637.922	3	CAM	A0A098M208
125	Q10749	135.32	10	133000000	7	2	19	68176	MP	SVMP-disintegrin-like mocarhagin, Naja mossambica	R.AAKNDC(+57.02)DFPELC(+57.02)TGR.S	59.71	1752.76	15	2.7	877.388	2	CAM
											K.NDC(+57.02)DFPELC(+57.02)TGR.S	22.3	1482.59	12	3.8	742.303	2	CAM
126	A0A2D4KKB8	151.44	36	161000000	5	1	19	11174	MP	Peptidase M12B domain-containing prot (Frag), Micrurus paraensis	D.RPQ(+.98)C(+57.02)ILNKPLSR.N	50.51	1481.81	12	-0.3	494.945	3	Deam (NQ); CAM	A0A2D4KKA6
127	A0A6P9DR30	121.36	5	18800000	6	4	10	110261	MP	Aminopeptidase, Pantherophis guttatus	R.YISFNSYGK.T	39.25	1077.51	9	3.4	539.766	2
											R.IYAQPLQIK.T	51.54	1072.63	9	2.4	537.323	2
											K.ITEIPELR.T	37.03	969.549	8	1.2	485.783	2
											K.SNIEWLK.Q	39.57	888.471	7	-0.1	445.243	2
128	A0A6P9DVP2	134.16	5	77900	4	1	10	106081	MP	Aminopeptidase, Pantherophis guttatus	R.ASLINNVFQLVSAGK.L	69.52	1559.87	15	13.6	780.951	2
129	A0A8C6XE13	99.98	3	637000	3	1	5	107157	MP	Aminopeptidase, Naja naja	K.VSVYAAPHK.I	41.2	970.524	9	0.6	486.269	2		V8P2K1
130	A0A8C6XUX5	81.34	4	7630000	3	1	4	73206	MP	X-prolyl aminopeptidase 2, Naja naja	R.QVIGPELQR.R	28.45	1038.58	9	2.8	520.3	2		A0A8C6XX20
131	A0A9F2N2V2	85.39	4	1100000	3	1	4	77598	MP	Xaa-Pro aminopeptidase 2, Python bivittatus	R.RQLEEEYR.W	37.11	1121.55	8	0.4	561.781	2
132	A0A2D4F8G4	85.38	6	1810000	2	2	2	46082	ACh-ase	Carboxylic ester hydrolase (Frag), Micrurus corallinus	K.KLMEEGQIQVKPVIIGK.N	64.32	1909.11	17	2.7	478.285	4		A0A6P9CCH2; A0A8C5SJS7
											K.MMHYWAEFAR.T	42.1	1340.58	10	7.2	447.87	3
133	A0A8C6XYH4	172.35	36	1630000000	10	10	92	22033	GPOX	Glutathione peroxidase, Naja naja	Q.LFQKGDVNGENEQKIYTFLK.N	59.67	2370.22	20	4.1	791.085	3		V8P395
											K.LFWSPLKIHDIKWNFEK.F	61.88	2200.18	17	11.3	551.059	4
											K.GDVNGENEQKIYTFLK.N	64.95	1853.92	16	-1.2	618.979	3
											Q.LFQKGDVNGENEQK.I	57.99	1604.78	14	2.1	803.399	2
											K.FLVNPQGKPVMR.W	61.82	1384.76	12	0.5	462.596	3
											K.IHDIKWNFEK.F	58.2	1328.69	10	2.8	665.353	2
											K.NSC(+57.02)PPVVETFGD.T	41.66	1320.57	12	4.4	661.293	2	CAM
											Q.N(+.98)SEILQGIK.H	28.15	1001.54	9	1.9	501.778	2	Deam (NQ)
											K.FLVNPQGK.P	39.46	901.502	8	-0.1	451.758	2
											K.LFWSPLK.I	50.53	889.506	7	8.5	445.764	2
134	A0A6J1VT21	105.88	12	17300000	3	3	5	38143	CysP-inh	Antihemorrhagic factor cHLP-B-like, Notechis scutatus	K.EGHSHTHLIEHHYGK.N	32.58	1780.84	15	-0.2	446.217	4
											K.LLSDEGINKVVASK.C	65.08	1471.82	14	1.7	491.616	3
											K.AAGEAHIGFC(+57.02)R.A	59.87	1187.55	11	2.1	594.784	2	CAM
