# Supplementary material for: Micrurus nigrocinctus in Colombia: Integrating Venomics Research, Citizen Science, and Community Empowerment
Source: Toxins (Basel). 2025 May 27;17(6):268. doi: 10.3390/toxins17060268 (PMC12197593; doi:10.3390/toxins17060268)
Supplement: Supplementary file 1 [file toxins-17-00268-s001.zip › toxins-3612957-supplementary (1)/Table S3_Primers and accession numbers_RV.xlsx]

## Sheet: Hoja1
Supplemental Table S4. Primers and accession numbers for the new sequences deposited in genbank
Gene	Primer name	Sequence	Reference
ND4	ND4F	5’- CACCTATGACTACCAAAAGCTCATGTAGAAGC-3´	Arevalo et al. (1994)
ND4	LEU	5´-ATTACTTTTACTTGGATTTGCACCA-3´	Stuart & Parham (2004)
Cytb	703Botp.mod	5´-TCAAAYATCTCAACCTGATGAAAYTTYGG-3´	Pook et al. (2000)
Cytb	MVZ16p.mod	5´- GGCAAATAGGAAGTATCAYTCTGGYTT-3´	Pook et al. (2000)
Cmos	S77	5´-CATGGACTGGGATCAGTTATG-3´	Lawson et al., (2004)
Cmos	S78	5´-CCTTGGGTGTGATTTTCTCACCT-3´	Lawson et al., (2004)
References
Arévalo, E., Davis, S. K. & Sites, J. W. (1994). Mitochondrial DNA sequence divergence and phylogenetic relationships among eight chromosome races of the Sceloporus grammicus complex (Phrynosomatidae) in central Mexico. Systematic Biology 43, 387–418.
Lawson, R., Slowinski, J. B. & Burbrink, F. T. (2004). A molecular approach to discerning the phylogenetic placement of the enigmatic snake Xenophidion schaeferi among the Alethinophidia. Journal of Zoology, London. 263, 1–10.
Stuart, B. L. & J. F. Parham (2004): Molecular phylogeny of the critically endangered Indochinese box turtle (Cuora galbinifrons). – Molecular Phylogenetics and Evolution, 31: 164–177.
Pook, C.E., Wu¨ster, W., Thorpe, R.S. (2000). Historical biogeography of the western rattlesnake (Serpentes: Viperidae: Crotalus viridis), inferred from mitochondrial DNA sequence information. Mol. Phylogenet. Evol. 15, 269–282.
