# Supplementary material for: Micrurus nigrocinctus in Colombia: Integrating Venomics Research, Citizen Science, and Community Empowerment
Source: Toxins (Basel). 2025 May 27;17(6):268. doi: 10.3390/toxins17060268 (PMC12197593; doi:10.3390/toxins17060268)
Supplement: Supplementary file 1 [file toxins-17-00268-s001.zip › toxins-3612957-supplementary (1)/Table S4_Micrurus list_supplementary_RV.xlsx]

## Sheet: Dataset
Supplemental Table S5. Species, country, localities and GenBank accession numbers used in this study. The order of the species corresponds from top to bottom in the phylogenetic tree
#	Species Name	Lab. No.	Country	Locality	Cytb	ND4
1	Micrurus mipartitus		Panama	North of Panama Canal	EF137414	EF137406
2	Micrurus surinamensis		Peru	Madre de Dios	EF137415	JF308709
3	M. diutus		Trinidad and Tobago	Trinidad	MK534166	MK534176
4	M. michoacanensis	M331	Mexico	Michoacan
5	M. circinalis		Trinidad and Tobago		MK534165	MK534175
6	M. elegans	M14	Guatemala	Huehuetenango	MG947745	MG947655
7	M. limbatus	M129	Mexico	Veracruz	MG947743	MG947653
8	M. fulvius	M87	USA	Florida	KU754345	KU754420
9	M. tener	M449	Mexico	Hidalgo	KU754294	KU754431
10	M. browni	M335	Mexico	Guerrero	MG947776	MG947696
11	M. apiatus	M25	Guatemala	Huehuetenango	MG947757	MG947667
12	M. nigrocinctus	4754	Colombia	Apartadó	PV442148	PV442146
13	M. nigrocinctus	4707	Colombia	Carepa	PV442149	PV442147
14	M.n.nigrocinctus	M45	Panama	Panamá	OP514775	OP481993
15	M.n.nigrocinctus		Panama	Coclé	OP514773	OP481975
16	M.n.nigrocinctus		Panama	Coclé	OP514774	OP481976
17	M.n.mosquitensis	M12	Costa Rica	Limón	MG947741	MG947650
18	M.n.mosquitensis	M18	Costa Rica	Limón	OP514785	OP481998
19	M.n.mosquitensis	M23	Costa Rica	Limón	OP514780	OP481996
20	M.n.mosquitensis	M121	Costa Rica	Cartago	OP514783	OP481997
21	M.n.divaricatus	M248	Honduras	Olancho	OP514761	OP481980
22	M.ruatanus	M75	Honduras	Islas de la Bahía, ca.	OP514759	OP481978
23	M.n.divaricatus	M76	Honduras	Unknown	OP514760	OP481979
24	M.n.zunilensis	M13	Guatemala	Zacapa	KU754344	KU754421
25	M.n.zunilensis	M7	Guatemala	Baja Verapaz	OP514764	OP481982
26	M.n.zunilensis	M119	Guatemala	Zacapa	OP514766	MG947649
27	M.n.zunilensis	M225	Guatemala	Pacific Coast	OP514762	OP481981
28	M.n.zunilensis	M224	Guatemala	Zacapa	OP514767	OP481984
29	M.n.zunilensis	M24	Guatemala	San Marcos	OP514765	OP481983
30	M.n.zunilensis	M28	Guatemala	Santa Rosa	KU754317	KU754457
31	M.n.nigrocinctus	M26	Nicaragua	Managua	OP514770	OP481991
32	M.n.nigrocinctus	M120	Costa Rica	Guanacaste	MG947742	MG947651
33	M.n.nigrocinctus		Honduras	Gracias a Dios	OP514772	OP481974
34	M.n.nigrocinctus	M5	Costa Rica	Cartago	OP514779	OP481995
35	M.n.nigrocinctus	M3	Costa Rica	San José	OP514769	OP481990
36	M.n.nigrocinctus	M123	Costa Rica	San José	OP514771	OP481992
37	M.n.nigrocinctus	M122	Costa Rica	Heredia	OP514776	OP481994
38	M.n.zunilensis	M124	Guatemala	San Marcos	OP514763	MG947652
39	M.n.nigrocinctus	M249	Honduras	Francisco Morazán	MG947756	MG947666
40	M.n.zunilensis	M513	Guatemala	Sololá	MG947784	MG947713
	Ougroup
41	Micruroides euryxanthus		USA	Arizona	AF217823	EF137408
